# Supplementary material for: Predicting Bevirimat resistance of HIV-1 from genotype
Source: BMC Bioinformatics. 2010 Jan 20;11:37. doi: 10.1186/1471-2105-11-37 (PMC3224585; doi:10.1186/1471-2105-11-37)
Supplement: Additional file 1 — Data set. The sequences used in this study. [file 1471-2105-11-37-S1.XLS]

## Sheet: Tabelle1
wildtype	G	H	K	A	R	V	L	A	E	A	M	S	Q	V	T	N	S	A	T	I	M
Isolate ID	357	358	359	360	361	362	363	364	365	366	367	368	369	370	371	372	373	374	375	376	377
22(Poster637)	G	H	K	A	R	V	L	A	E	A	M	S	Q	V	T	N	S	A	T	I	M	12	G	H	K	A	R	V	L	A	E	A	M	S	Q	M	T	N	S	A	T	T	M
32(Poster637)	G	H	K	A	R	V	L	A	E	A	M	S	Q	I	T	G	S	A	T	I	M	8	S	H	K	A	R	V	L	A	E	A	M	C	Q	A	-	N	S	T	T	V	M
32_2(Poster637)	G	H	K	A	R	V	L	A	E	A	M	S	Q	V	T	G	S	A	T	I	M	125a	G	H	K	A	R	V	L	A	E	A	M	S	Q	A	T	A	S	N	V	I	M
21(Poster637)	G	H	K	A	R	V	L	A	E	A	M	S	Q	V	T	N	S	A	T	V	M	15	G	H	K	A	R	V	L	A	E	A	M	S	Q	A	-	N	S	S	S	I	M
26(Poster637)	G	H	K	A	R	V	L	A	E	A	M	S	Q	V	T	S	P	A	N	I	M	30	G	H	K	A	R	V	L	A	E	A	M	S	Q	A	T	N	S	A	A	I	M
36(Poster637)	G	H	K	A	R	V	L	A	E	A	M	S	Q	V	Q	N	S	N	A	I	M	92UG029	S	H	K	A	R	I	L	A	E	A	M	S	Q	A	Q	H	T	-	N	I	M
20(Poster637)	S	H	K	A	R	V	L	A	E	A	M	S	H	V	T	N	S	A	T	V	M	ZB18	S	H	K	A	R	V	L	A	E	A	M	S	Q	A	N	N	T	N	I	L	M
5(Poster637)	G	H	K	A	R	V	L	A	E	A	M	S	Q	V	T	N	S	A	N	I	M	92BR025	G	H	K	A	R	V	L	A	E	A	M	S	K	V	-	N	N	T	N	I	M
5_2(Poster637)	G	H	K	A	R	V	L	A	E	A	M	S	H	V	T	N	S	A	N	I	M	98CN006	S	H	K	A	R	V	L	A	E	A	M	S	Q	-	T	N	S	T	I	L	M
37(Poster637)	S	H	K	A	R	V	L	A	E	A	M	S	Q	V	T	N	S	A	V	I	M	98TZ013	S	H	K	A	R	V	L	A	E	A	M	S	Q	T	T	S	T	N	I	L	M
9(Poster637)	G	H	K	A	R	V	L	A	E	A	M	S	Q	V	T	N	S	A	N	V	M	PA117	G	H	K	A	R	V	L	A	E	A	M	S	Q	V	T	N	P	S	N	I	M
25(Poster637)	G	H	K	A	R	V	L	A	E	A	M	S	Q	V	-	N	P	A	T	I	M	PA107	S	H	K	A	R	I	L	A	E	A	M	S	Q	V	T	G	P	A	N	I	M
27(Poster637)	S	H	K	A	R	V	L	A	E	A	M	S	Q	A	T	N	S	A	T	I	M	PA102	G	H	K	A	R	V	L	A	E	A	M	S	Q	V	T	P	S	A	T	V	M
129	G	H	K	A	R	V	L	A	E	A	M	S	Q	V	T	S	S	A	T	M	M	PA103	S	H	K	A	R	V	L	A	E	A	M	S	Q	V	-	N	P	T	N	I	M
180	G	H	K	A	R	V	L	A	E	A	M	S	Q	V	T	N	P	P	T	I	M	PA101	G	H	K	A	R	V	L	A	E	A	M	S	Q	M	T	N	P	A	T	I	M
126	G	H	K	A	R	V	L	A	E	A	M	S	Q	V	T	G	S	A	A	V	M	PA100	S	H	K	A	R	I	L	A	E	A	M	C	H	V	T	N	S	A	T	V	M
1	G	H	K	A	R	V	L	A	E	A	M	S	Q	V	T	N	S	A	T	V	M	PA119	G	H	K	A	R	V	L	A	E	A	M	S	Q	A	T	N	S	A	A	I	M
182	G	H	K	A	R	V	L	A	E	A	M	S	Q	V	T	N	P	A	T	I	M	PA109	G	H	K	A	R	V	L	A	E	A	M	S	Q	A	T	A	S	N	V	I	M
14	G	H	K	A	R	V	L	A	E	A	M	S	Q	V	T	P	S	A	T	V	M	PA105	G	H	K	A	R	V	L	A	E	A	M	S	Q	M	T	N	S	A	T	A	M
16	G	H	K	A	R	V	L	A	E	A	M	S	Q	V	T	N	P	S	N	I	M	PA106	S	H	K	A	R	V	L	A	E	A	M	C	Q	A	-	N	S	T	T	V	M
3	S	H	K	A	R	I	L	A	E	A	M	S	Q	V	T	G	P	A	N	I	M	PA108	G	H	K	A	R	V	L	A	E	A	M	S	Q	M	T	N	S	A	T	T	M
127a	G	H	K	A	R	V	L	A	E	A	M	S	Q	M	T	N	S	A	T	A	M	PA111	G	H	K	A	R	V	L	A	E	A	M	S	Q	A	T	A	S	N	V	I	M
4	G	H	K	A	R	V	L	A	E	A	M	S	Q	M	T	N	P	A	T	I	M	PA114	G	H	K	A	R	V	L	A	E	A	M	S	Q	A	-	N	S	S	S	I	M
24	S	H	K	A	R	V	L	A	E	A	M	S	Q	V	-	N	P	T	N	I	M	12(Poster637)	S	H	K	A	R	I	L	A	E	A	M	S	Q	V	T	N	S	A	T	I	M
10	N	H	K	A	R	I	L	A	E	A	M	C	H	V	T	N	S	A	T	V	M	39(Poster637)	S	H	K	A	R	I	L	A	E	A	M	S	Q	V	T	N	S	A	A	I	M
93UG059	G	H	K	A	R	V	L	A	E	A	M	S	Q	V	Q	Q	T	S	-	I	M	23(Poster637)	S	H	K	A	R	I	L	A	E	A	M	S	Q	A	-	N	S	A	A	I	M
IP8017128	S	H	K	A	R	V	L	A	E	A	M	S	Q	V	Q	H	T	-	N	I	M	24(Poster637)	G	H	K	A	R	I	L	A	E	A	M	S	Q	A	-	T	S	A	A	I	M
IP7023695	S	H	K	A	R	V	L	A	E	A	M	S	Q	-	A	Q	Q	G	N	I	M	1(Poster637)	G	H	K	A	R	V	L	A	E	A	M	C	Q	A	-	N	S	N	T	I	M
IP7019098	G	H	K	A	R	V	L	A	E	A	M	S	Q	A	Q	Q	T	A	-	I	M	2(Poster637)	G	H	K	A	R	V	L	A	E	A	M	S	Q	V	T	N	A	G	A	I	M
IP7027576	G	H	K	A	R	V	L	A	E	A	M	S	Q	V	Q	P	T	-	N	V	M	3(Poster637)	S	H	K	A	R	V	L	A	E	A	M	S	Q	A	-	N	S	A	T	I	M
CMUO6	S	H	K	A	R	V	L	A	E	A	M	S	H	A	S	G	N	-	T	I	M	3_2(Poster637)	S	H	K	A	R	V	L	A	E	A	M	S	Q	A	-	H	S	A	T	I	M
IP8012601	S	H	K	A	R	V	L	A	E	A	M	S	S	-	A	Q	Q	A	N	I	M	4(Poster637)	S	H	K	A	R	V	L	A	E	A	M	S	Q	V	T	A	S	T	N	I	M
IP8012990	S	H	K	A	R	V	L	A	E	A	M	S	Q	V	Q	Q	P	G	-	I	M	6(Poster637)	G	H	K	A	R	V	L	A	E	A	M	S	Q	A	T	N	A	T	T	I	M
IP8012523	G	H	K	A	R	V	L	A	E	A	M	S	Q	V	Q	Q	T	-	N	V	M	10(Poster637)	G	H	K	A	R	V	L	A	E	A	M	S	Q	I	-	N	S	A	T	V	M
IP8011282	S	H	K	A	R	V	L	A	E	A	M	S	Q	-	A	Q	Q	A	S	V	M	10_2(Poster637)	G	H	K	A	R	V	L	A	E	A	M	S	Q	I	-	N	P	A	T	V	M
IP8011210	S	H	K	A	R	V	L	A	E	A	M	S	Q	-	A	Q	Q	T	T	I	M	29(Poster637)	G	H	K	A	R	V	L	A	E	A	M	S	Q	V	T	N	S	A	A	I	M
IP8012907	G	H	K	A	R	V	L	A	E	A	M	S	Q	V	Q	Q	T	-	N	I	M	31(Poster637)	G	H	K	A	R	V	L	A	E	A	M	S	Q	A	S	A	S	N	T	V	M
98BR004	G	H	K	A	R	V	L	A	E	A	M	S	Q	V	-	N	N	T	N	I	M	31_2(Poster637)	G	H	K	A	R	V	L	A	E	A	M	S	Q	A	S	T	S	N	T	V	M
IP8013036	S	H	K	A	R	V	L	A	E	A	M	S	Q	A	N	N	S	N	-	V	M	31_3(Poster637)	G	H	K	A	R	V	L	A	E	A	M	S	Q	A	S	T	S	T	T	V	M
IP7025314	G	H	K	A	R	V	L	A	E	A	M	S	Q	A	-	N	S	A	-	I	M	31_4(Poster637)	G	H	K	A	R	V	L	A	E	A	M	S	Q	A	S	T	S	T	T	I	M
IP7014712	G	H	K	A	R	I	L	A	E	A	M	S	Q	M	-	N	S	A	T	V	M	31_5(Poster637)	G	H	K	A	R	V	L	A	E	A	M	S	Q	A	S	A	S	T	T	V	M
BCF-DIOUM	S	H	K	A	R	V	L	A	E	A	M	S	Q	A	S	G	N	-	T	I	M	31_6(Poster637)	G	H	K	A	R	V	L	A	E	A	M	S	Q	A	S	A	S	T	T	I	M
IP7005281	G	H	K	A	R	V	L	A	E	A	M	S	Q	V	S	G	A	A	-	I	M	33(Poster637)	G	H	K	A	R	V	L	A	E	A	M	G	Q	M	T	N	T	A	T	I	M
PA116	G	H	K	A	R	V	L	A	E	A	M	S	Q	V	T	N	P	A	T	I	M	34(Poster637)	S	H	K	A	R	V	L	A	E	A	M	S	Q	A	T	T	P	A	A	I	M
PA110	G	H	K	A	R	V	L	A	E	A	M	S	Q	V	T	N	P	P	T	I	M	35(Poster637)	S	H	K	A	R	V	L	A	E	A	M	S	Q	A	Q	S	S	A	N	M	M
PA113	G	H	K	A	R	V	L	A	E	A	M	S	Q	V	T	N	S	A	T	V	M	38(Poster637)	G	H	K	A	R	V	L	A	E	A	M	S	Q	A	T	S	P	A	A	M	M
PA104	G	H	K	A	R	V	L	A	E	A	M	S	Q	V	T	S	S	A	T	M	M	38_2(Poster637)	G	H	K	A	R	V	L	A	E	A	M	S	Q	A	T	S	P	A	A	I	M
																						38_3(Poster637)	G	H	K	A	R	V	L	A	E	A	M	S	Q	A	T	S	P	A	T	M	M
T371A	G	H	K	A	R	V	L	A	E	A	M	S	Q	V	A	N	S	A	T	I	M	38_4(Poster637)	G	H	K	A	R	V	L	A	E	A	M	S	Q	A	T	S	P	A	T	I	M
Q369A	G	H	K	A	R	V	L	A	E	A	M	S	A	V	T	N	S	A	T	I	M	38_5(Poster637)	G	H	K	A	R	V	L	A	E	A	M	S	Q	A	T	S	P	G	A	M	M
Q369H	G	H	K	A	R	V	L	A	E	A	M	S	H	V	T	N	S	A	T	I	M	38_6(Poster637)	G	H	K	A	R	V	L	A	E	A	M	S	Q	A	T	S	P	G	A	I	M
L363M	G	H	K	A	R	V	M	A	E	A	M	S	Q	V	T	N	S	A	T	I	M	38_7(Poster637)	G	H	K	A	R	V	L	A	E	A	M	S	Q	A	T	S	P	G	T	M	M
																						38_8(Poster637)	G	H	K	A	R	V	L	A	E	A	M	S	Q	A	T	S	P	G	T	I	M
																						38_9(Poster637)	G	H	K	A	R	V	L	A	E	A	M	S	Q	A	T	S	P	T	A	M	M
																						38_10(Poster637)	G	H	K	A	R	V	L	A	E	A	M	S	Q	A	T	S	P	T	A	I	M
																						38_11(Poster637)	G	H	K	A	R	V	L	A	E	A	M	S	Q	A	T	S	P	T	T	M	M
																						38_12(Poster637)	G	H	K	A	R	V	L	A	E	A	M	S	Q	A	T	S	P	T	T	I	M
																						38_13(Poster637)	G	H	K	A	R	V	L	A	E	A	M	S	Q	A	T	S	P	S	A	M	M
																						38_14(Poster637)	G	H	K	A	R	V	L	A	E	A	M	S	Q	A	T	S	P	S	A	I	M
																						38_15(Poster637)	G	H	K	A	R	V	L	A	E	A	M	S	Q	A	T	S	P	S	T	M	M
																						38_16(Poster637)	G	H	K	A	R	V	L	A	E	A	M	S	Q	A	T	S	P	S	T	I	M
																						38_17(Poster637)	G	H	K	A	R	V	L	A	E	A	M	S	Q	A	T	S	T	A	A	M	M
																						38_18(Poster637)	G	H	K	A	R	V	L	A	E	A	M	S	Q	A	T	S	T	A	A	I	M
																						38_19(Poster637)	G	H	K	A	R	V	L	A	E	A	M	S	Q	A	T	S	T	A	T	M	M
																						38_20(Poster637)	G	H	K	A	R	V	L	A	E	A	M	S	Q	A	T	S	T	A	T	I	M
																						38_21(Poster637)	G	H	K	A	R	V	L	A	E	A	M	S	Q	A	T	S	T	G	A	M	M
																						38_22(Poster637)	G	H	K	A	R	V	L	A	E	A	M	S	Q	A	T	S	T	G	A	I	M
																						38_23(Poster637)	G	H	K	A	R	V	L	A	E	A	M	S	Q	A	T	S	T	G	T	M	M
																						38_24(Poster637)	G	H	K	A	R	V	L	A	E	A	M	S	Q	A	T	S	T	G	T	I	M
																						38_25(Poster637)	G	H	K	A	R	V	L	A	E	A	M	S	Q	A	T	S	T	T	A	M	M
																						38_26(Poster637)	G	H	K	A	R	V	L	A	E	A	M	S	Q	A	T	S	T	T	A	I	M
																						38_27(Poster637)	G	H	K	A	R	V	L	A	E	A	M	S	Q	A	T	S	T	T	T	M	M
																						38_28(Poster637)	G	H	K	A	R	V	L	A	E	A	M	S	Q	A	T	S	T	T	T	I	M
																						38_29(Poster637)	G	H	K	A	R	V	L	A	E	A	M	S	Q	A	T	S	T	S	A	M	M
																						38_30(Poster637)	G	H	K	A	R	V	L	A	E	A	M	S	Q	A	T	S	T	S	A	I	M
																						38_31(Poster637)	G	H	K	A	R	V	L	A	E	A	M	S	Q	A	T	S	T	S	T	M	M
																						38_32(Poster637)	G	H	K	A	R	V	L	A	E	A	M	S	Q	A	T	S	T	S	T	I	M
																						38_33(Poster637)	G	H	K	A	R	V	L	A	E	A	M	S	Q	A	T	S	Q	A	A	M	M
																						38_34(Poster637)	G	H	K	A	R	V	L	A	E	A	M	S	Q	A	T	S	Q	A	A	I	M
																						38_35(Poster637)	G	H	K	A	R	V	L	A	E	A	M	S	Q	A	T	S	Q	A	T	M	M
																						38_36(Poster637)	G	H	K	A	R	V	L	A	E	A	M	S	Q	A	T	S	Q	A	T	I	M
																						38_37(Poster637)	G	H	K	A	R	V	L	A	E	A	M	S	Q	A	T	S	Q	G	A	M	M
																						38_38(Poster637)	G	H	K	A	R	V	L	A	E	A	M	S	Q	A	T	S	Q	G	A	I	M
																						38_39(Poster637)	G	H	K	A	R	V	L	A	E	A	M	S	Q	A	T	S	Q	G	T	M	M
																						38_40(Poster637)	G	H	K	A	R	V	L	A	E	A	M	S	Q	A	T	S	Q	G	T	I	M
																						38_41(Poster637)	G	H	K	A	R	V	L	A	E	A	M	S	Q	A	T	S	Q	T	A	M	M
																						38_42(Poster637)	G	H	K	A	R	V	L	A	E	A	M	S	Q	A	T	S	Q	T	A	I	M
																						38_43(Poster637)	G	H	K	A	R	V	L	A	E	A	M	S	Q	A	T	S	Q	T	T	M	M
																						38_44(Poster637)	G	H	K	A	R	V	L	A	E	A	M	S	Q	A	T	S	Q	T	T	I	M
																						38_45(Poster637)	G	H	K	A	R	V	L	A	E	A	M	S	Q	A	T	S	Q	S	A	M	M
																						38_46(Poster637)	G	H	K	A	R	V	L	A	E	A	M	S	Q	A	T	S	Q	S	A	I	M
																						38_47(Poster637)	G	H	K	A	R	V	L	A	E	A	M	S	Q	A	T	S	Q	S	T	M	M
																						38_48(Poster637)	G	H	K	A	R	V	L	A	E	A	M	S	Q	A	T	S	Q	S	T	I	M
																						38_49(Poster637)	G	H	K	A	R	V	L	A	E	A	M	S	Q	A	T	S	K	A	A	M	M
																						38_50(Poster637)	G	H	K	A	R	V	L	A	E	A	M	S	Q	A	T	S	K	A	A	I	M
																						38_51(Poster637)	G	H	K	A	R	V	L	A	E	A	M	S	Q	A	T	S	K	A	T	M	M
																						38_52(Poster637)	G	H	K	A	R	V	L	A	E	A	M	S	Q	A	T	S	K	A	T	I	M
																						38_53(Poster637)	G	H	K	A	R	V	L	A	E	A	M	S	Q	A	T	S	K	G	A	M	M
																						38_54(Poster637)	G	H	K	A	R	V	L	A	E	A	M	S	Q	A	T	S	K	G	A	I	M
																						38_55(Poster637)	G	H	K	A	R	V	L	A	E	A	M	S	Q	A	T	S	K	G	T	M	M
																						38_56(Poster637)	G	H	K	A	R	V	L	A	E	A	M	S	Q	A	T	S	K	G	T	I	M
																						38_57(Poster637)	G	H	K	A	R	V	L	A	E	A	M	S	Q	A	T	S	K	T	A	M	M
																						38_58(Poster637)	G	H	K	A	R	V	L	A	E	A	M	S	Q	A	T	S	K	T	A	I	M
																						38_59(Poster637)	G	H	K	A	R	V	L	A	E	A	M	S	Q	A	T	S	K	T	T	M	M
																						38_60(Poster637)	G	H	K	A	R	V	L	A	E	A	M	S	Q	A	T	S	K	T	T	I	M
																						38_61(Poster637)	G	H	K	A	R	V	L	A	E	A	M	S	Q	A	T	S	K	S	A	M	M
																						38_62(Poster637)	G	H	K	A	R	V	L	A	E	A	M	S	Q	A	T	S	K	S	A	I	M
																						38_63(Poster637)	G	H	K	A	R	V	L	A	E	A	M	S	Q	A	T	S	K	S	T	M	M
																						38_64(Poster637)	G	H	K	A	R	V	L	A	E	A	M	S	Q	A	T	S	K	S	T	I	M
																						dT371	G	H	K	A	R	V	L	A	E	A	M	S	Q	V	-	N	S	A	T	I	M
																						dQ369	G	H	K	A	R	V	L	A	E	A	M	S	-	V	T	N	S	A	T	I	M
																						dV370	G	H	K	A	R	V	L	A	E	A	M	S	Q	-	T	N	S	A	T	I	M
																						V370A	G	H	K	A	R	V	L	A	E	A	M	S	Q	A	T	N	S	A	T	I	M
																						V370M	G	H	K	A	R	V	L	A	E	A	M	S	Q	M	T	N	S	A	T	I	M
																						A364V	G	H	K	A	R	V	L	V	E	A	M	S	Q	V	T	N	S	A	T	I	M
																						H226Y	G	Y	K	A	R	V	L	A	E	A	M	S	Q	V	T	N	S	A	T	I	M
																						L231F	G	H	K	A	R	V	F	A	E	A	M	S	Q	V	T	N	S	A	T	I	M
																						L231M	G	H	K	A	R	V	M	A	E	A	M	S	Q	V	T	N	S	A	T	I	M
																						L231C	G	H	K	A	R	V	C	A	E	A	M	S	Q	V	T	N	S	A	T	I	M
																						L231Y	G	H	K	A	R	V	Y	A	E	A	M	S	Q	V	T	N	S	A	T	I	M
																						V230L/L231M	G	H	K	A	R	L	M	A	E	A	M	S	Q	V	T	N	S	A	T	I	M
																						A1V	G	H	K	A	R	V	L	V	E	A	M	S	Q	V	T	N	S	A	T	I	M
																						A1F	G	H	K	A	R	V	L	F	E	A	M	S	Q	V	T	N	S	A	T	I	M
																						A1I	G	H	K	A	R	V	L	I	E	A	M	S	Q	V	T	N	S	A	T	I	M
																						A1L	G	H	K	A	R	V	L	L	E	A	M	S	Q	V	T	N	S	A	T	I	M
																						A1M	G	H	K	A	R	V	L	M	E	A	M	S	Q	V	T	N	S	A	T	I	M
