# Supplementary material for: Predicting Bevirimat resistance of HIV-1 from genotype
Source: BMC Bioinformatics. 2010 Jan 20;11:37. doi: 10.1186/1471-2105-11-37 (PMC3224585; doi:10.1186/1471-2105-11-37)
Supplement: Additional file 2 — MSA of the sequences with clustalw. Multiple sequence alignment of the sequences with clustalw [23]. [file 1471-2105-11-37-S2.TXT]

>38_35_Poster637_	GHKARVLAEAMSQATSQATMM	21
38_51_Poster637_	GHKARVLAEAMSQATSKATMM	21
>38_19_Poster637_	GHKARVLAEAMSQATSTATMM	21
>38_3_Poster637_	GHKARVLAEAMSQATSPATMM	21
38_43_Poster637_	GHKARVLAEAMSQATSQTTMM	21
38_59_Poster637_	GHKARVLAEAMSQATSKTTMM	21
>38_27_Poster637_	GHKARVLAEAMSQATSTTTMM	21
>38_11_Poster637_	GHKARVLAEAMSQATSPTTMM	21
129			GHKARVLAEAMSQVTSSATMM	21
PA104			GHKARVLAEAMSQVTSSATMM	21
26_Poster637_		GHKARVLAEAMSQVTSPANIM	21
3_Poster637_		SHKARVLAEAMSQANS-ATIM	20
3_2_Poster637_		SHKARVLAEAMSQAHS-ATIM	20
23_Poster637_		SHKARILAEAMSQANS-AAIM	20
CMUO6			SHKARVLAEAMSHASGN-TIM	20
BCFDIOUM		SHKARVLAEAMSQASGN-TIM	20
8			SHKARVLAEAMCQANST-TVM	20
PA106			SHKARVLAEAMCQANST-TVM	20
1_Poster637_		GHKARVLAEAMCQANSN-TIM	20
10_Poster637_		GHKARVLAEAMSQINSA-TVM	20
10_2_Poster637_		GHKARVLAEAMSQINPA-TVM	20
IP7014712		GHKARILAEAMSQMNSA-TVM	20
24			SHKARVLAEAMSQVNPT-NIM	20
PA103			SHKARVLAEAMSQVNPT-NIM	20
IP8017128		SHKARVLAEAMSQVQHT-NIM	20
92UG029			SHKARILAEAMSQAQHT-NIM	20
98BR004			GHKARVLAEAMSQVNNT-NIM	20
92BR025			GHKARVLAEAMSKVNNT-NIM	20
ZB18			SHKARVLAEAMSQANNTNILM	21
IP8013036		SHKARVLAEAMSQANNS-NVM	20
98CN006			SHKARVLAEAMSQTNST-ILM	20
98TZ013			SHKARVLAEAMSQTTSTNILM	21
93UG059			GHKARVLAEAMSQVQQT-SIM	20
IP8012907		GHKARVLAEAMSQVQQT-NIM	20
IP7027576		GHKARVLAEAMSQVQPT-NVM	20
IP8012523		GHKARVLAEAMSQVQQT-NVM	20
IP7019098		GHKARVLAEAMSQAQQT-AIM	20
IP7023695		SHKARVLAEAMSQAQQG-NIM	20
IP8012601		SHKARVLAEAMSSAQQ-ANIM	20
IP8011210		SHKARVLAEAMSQAQQT-TIM	20
IP8012990		SHKARVLAEAMSQVQQPG-IM	20
IP8011282		SHKARVLAEAMSQAQQA-SVM	20
IP7005281		GHKARVLAEAMSQVSGA-AIM	20
35_Poster637_		SHKARVLAEAMSQAQSSANMM	21
15			GHKARVLAEAMSQANSS-SIM	20
PA114			GHKARVLAEAMSQANSS-SIM	20
IP7025314		GHKARVLAEAMSQA-NSA-IM	19
24_Poster637_		GHKARILAEAMSQAT-SAAIM	20
34_Poster637_		SHKARVLAEAMSQATTPAAIM	21
>38_2_Poster637_	GHKARVLAEAMSQATSPAAIM	21
>38_34_Poster637_	GHKARVLAEAMSQATSQAAIM	21
38_50_Poster637_	GHKARVLAEAMSQATSKAAIM	21
>38_18_Poster637_	GHKARVLAEAMSQATSTAAIM	21
>38_33_Poster637_	GHKARVLAEAMSQATSQAAMM	21
38_49_Poster637_	GHKARVLAEAMSQATSKAAMM	21
>38_17_Poster637_	GHKARVLAEAMSQATSTAAMM	21
>38_Poster637_		GHKARVLAEAMSQATSPAAMM	21
>38_37_Poster637_	GHKARVLAEAMSQATSQGAMM	21
38_53_Poster637_	GHKARVLAEAMSQATSKGAMM	21
>38_21_Poster637_	GHKARVLAEAMSQATSTGAMM	21
>38_5_Poster637_	GHKARVLAEAMSQATSPGAMM	21
>38_>38_Poster637_	GHKARVLAEAMSQATSQGAIM	21
38_54_Poster637_	GHKARVLAEAMSQATSKGAIM	21
>38_22_Poster637_	GHKARVLAEAMSQATSTGAIM	21
>38_6_Poster637_	GHKARVLAEAMSQATSPGAIM	21
38_45_Poster637_	GHKARVLAEAMSQATSQSAMM	21
38_61_Poster637_	GHKARVLAEAMSQATSKSAMM	21
>38_29_Poster637_	GHKARVLAEAMSQATSTSAMM	21
>38_13_Poster637_	GHKARVLAEAMSQATSPSAMM	21
38_46_Poster637_	GHKARVLAEAMSQATSQSAIM	21
38_62_Poster637_	GHKARVLAEAMSQATSKSAIM	21
>38_30_Poster637_	GHKARVLAEAMSQATSTSAIM	21
>38_14_Poster637_	GHKARVLAEAMSQATSPSAIM	21
>38_41_Poster637_	GHKARVLAEAMSQATSQTAMM	21
38_57_Poster637_	GHKARVLAEAMSQATSKTAMM	21
>38_25_Poster637_	GHKARVLAEAMSQATSTTAMM	21
>38_9_Poster637_	GHKARVLAEAMSQATSPTAMM	21
>38_42_Poster637_	GHKARVLAEAMSQATSQTAIM	21
38_58_Poster637_	GHKARVLAEAMSQATSKTAIM	21
>38_26_Poster637_	GHKARVLAEAMSQATSTTAIM	21
>38_10_Poster637_	GHKARVLAEAMSQATSPTAIM	21
>38_39_Poster637_	GHKARVLAEAMSQATSQGTMM	21
38_55_Poster637_	GHKARVLAEAMSQATSKGTMM	21
>38_23_Poster637_	GHKARVLAEAMSQATSTGTMM	21
>38_7_Poster637_	GHKARVLAEAMSQATSPGTMM	21
>38_40_Poster637_	GHKARVLAEAMSQATSQGTIM	21
38_56_Poster637_	GHKARVLAEAMSQATSKGTIM	21
>38_24_Poster637_	GHKARVLAEAMSQATSTGTIM	21
>38_8_Poster637_	GHKARVLAEAMSQATSPGTIM	21
38_47_Poster637_	GHKARVLAEAMSQATSQSTMM	21
38_63_Poster637_	GHKARVLAEAMSQATSKSTMM	21
>38_31_Poster637_	GHKARVLAEAMSQATSTSTMM	21
>38_15_Poster637_	GHKARVLAEAMSQATSPSTMM	21
38_48_Poster637_	GHKARVLAEAMSQATSQSTIM	21
38_64_Poster637_	GHKARVLAEAMSQATSKSTIM	21
>38_32_Poster637_	GHKARVLAEAMSQATSTSTIM	21
>38_16_Poster637_	GHKARVLAEAMSQATSPSTIM	21
>38_36_Poster637_	GHKARVLAEAMSQATSQATIM	21
38_52_Poster637_	GHKARVLAEAMSQATSKATIM	21
>38_20_Poster637_	GHKARVLAEAMSQATSTATIM	21
>38_4_Poster637_	GHKARVLAEAMSQATSPATIM	21
38_44_Poster637_	GHKARVLAEAMSQATSQTTIM	21
38_60_Poster637_	GHKARVLAEAMSQATSKTTIM	21
>38_28_Poster637_	GHKARVLAEAMSQATSTTTIM	21
>38_12_Poster637_	GHKARVLAEAMSQATSPTTIM	21
5_Poster637_		GHKARVLAEAMSQVTNSANIM	21
5_2_Poster637_		GHKARVLAEAMSHVTNSANIM	21
29_Poster637_		GHKARVLAEAMSQVTNSAAIM	21
22_Poster637_		GHKARVLAEAMSQVTNSATIM	21
36_Poster637_		GHKARVLAEAMSQVQNSNAIM	21
2_Poster637_		GHKARVLAEAMSQVTNAGAIM	21
25_Poster637_		GHKARVLAEAMSQV-NPATIM	20
182			GHKARVLAEAMSQVTNPATIM	21
PA116			GHKARVLAEAMSQVTNPATIM	21
4			GHKARVLAEAMSQMTNPATIM	21
PA101			GHKARVLAEAMSQMTNPATIM	21
180			GHKARVLAEAMSQVTNPPTIM	21
PA110			GHKARVLAEAMSQVTNPPTIM	21
16			GHKARVLAEAMSQVTNPSNIM	21
PA117			GHKARVLAEAMSQVTNPSNIM	21
32_Poster637_		GHKARVLAEAMSQITGSATIM	21
32_2_Poster637_		GHKARVLAEAMSQVTGSATIM	21
10			NHKARILAEAMCHVTNSATVM	21
PA100			SHKARILAEAMCHVTNSATVM	21
20_Poster637_		SHKARVLAEAMSHVTNSATVM	21
1			GHKARVLAEAMSQVTNSATVM	21
21_Poster637_		GHKARVLAEAMSQVTNSATVM	21
PA113			GHKARVLAEAMSQVTNSATVM	21
9_Poster637_		GHKARVLAEAMSQVTNSANVM	21
14			GHKARVLAEAMSQVTPSATVM	21
PA102			GHKARVLAEAMSQVTPSATVM	21
126			GHKARVLAEAMSQVTGSAAVM	21
12_Poster637_		SHKARILAEAMSQVTNSATIM	21
39_Poster637_		SHKARILAEAMSQVTNSAAIM	21
3			SHKARILAEAMSQVTGPANIM	21
PA107			SHKARILAEAMSQVTGPANIM	21
37_Poster637_		SHKARVLAEAMSQVTNSAVIM	21
4_Poster637_		SHKARVLAEAMSQVTASTNIM	21
27_Poster637_		SHKARVLAEAMSQATNSATIM	21
127a			GHKARVLAEAMSQMTNSATAM	21
PA105			GHKARVLAEAMSQMTNSATAM	21
12			GHKARVLAEAMSQMTNSATTM	21
PA108			GHKARVLAEAMSQMTNSATTM	21
33_Poster637_		GHKARVLAEAMGQMTNTATIM	21
30			GHKARVLAEAMSQATNSAAIM	21
PA119			GHKARVLAEAMSQATNSAAIM	21
6_Poster637_		GHKARVLAEAMSQATNATTIM	21
31_Poster637_		GHKARVLAEAMSQASASNTVM	21
31_2_Poster637_		GHKARVLAEAMSQASTSNTVM	21
31_3_Poster637_		GHKARVLAEAMSQASTSTTVM	21
31_5_Poster637_		GHKARVLAEAMSQASASTTVM	21
31_4_Poster637_		GHKARVLAEAMSQASTSTTIM	21
31_6_Poster637_		GHKARVLAEAMSQASASTTIM	21
125a			GHKARVLAEAMSQATASNVIM	21
PA109			GHKARVLAEAMSQATASNVIM	21
PA111			GHKARVLAEAMSQATASNVIM	21
			: ***:*****         *    	
