# Supplementary material for: Predicting Bevirimat resistance of HIV-1 from genotype
Source: BMC Bioinformatics. 2010 Jan 20;11:37. doi: 10.1186/1471-2105-11-37 (PMC3224585; doi:10.1186/1471-2105-11-37)
Supplement: Additional file 3 — MSA of the sequences with t-coffee. Multiple sequence alignment of the sequences with t-coffee [24]. [file 1471-2105-11-37-S3.TXT]

>res.10_2_Poster637_   
GHKARVLAEAMSQI-NPA-TVM
>sen.IP7027576         
GHKARVLAEAMSQV-QPT-NVM
>res.10_Poster637_     
GHKARVLAEAMSQI-NSA-TVM
>res.dT371             
GHKARVLAEAMSQV-NSA-TIM
>sen.25_Poster637_     
GHKARVLAEAMSQV-NPA-TIM
>sen.IP7014712         
GHKARILAEAMSQM-NSA-TVM
>res.12                
GHKARVLAEAMSQMTNS-ATTM
>res.H226Y             
GYKARVLAEAMSQVTNS-ATIM
>sen.16                
GHKARVLAEAMSQVTNP-SNIM
>sen.37_Poster637_     
SHKARVLAEAMSQVTNS-AVIM
>sen.5_Poster637_      
GHKARVLAEAMSQVTNS-ANIM
>sen.9_Poster637_      
GHKARVLAEAMSQVTNS-ANVM
>res.12_Poster637_     
SHKARILAEAMSQVTNS-ATIM
>res.29_Poster637_     
GHKARVLAEAMSQVTNS-AAIM
>res.2_Poster637_      
GHKARVLAEAMSQVTNA-GAIM
>res.33_Poster637_     
GHKARVLAEAMGQMTNT-ATIM
>res.39_Poster637_     
SHKARILAEAMSQVTNS-AAIM
>res.V230L/L231M       
GHKARLMAEAMSQVTNS-ATIM
>res.V370M             
GHKARVLAEAMSQMTNS-ATIM
>sen.127a              
GHKARVLAEAMSQMTN-SATAM
>sen.180               
GHKARVLAEAMSQVTNP-PTIM
>sen.182               
GHKARVLAEAMSQVTNP-ATIM
>sen.21_Poster637_     
GHKARVLAEAMSQVTNS-ATVM
>sen.22_Poster637_     
GHKARVLAEAMSQVTNS-ATIM
>sen.T371A             
GHKARVLAEAMSQVANS-ATIM
>res.1_Poster637_      
GHKARVLAEAMCQA-N-SNTIM
>res.8                 
SHKARVLAEAMCQA-N-STTVM
>res.PA100             
SHKARILAEAMCHV-TNSATVM
>sen.10                
NHKARILAEAMCHV-TNSATVM
>sen.20_Poster637_     
SHKARVLAEAMSHV-TNSATVM
>sen.5_2_Poster637_    
GHKARVLAEAMSHV-TNSANIM
>sen.Q369H             
GHKARVLAEAMSHV-TNSATIM
>res.dQ369             
GHKARVLAEAMS-V-TNSATIM
>sen.Q369A             
GHKARVLAEAMSAV-TNSATIM
>res.3_2_Poster637_    
SHKARVLAEAMSQA-HS-ATIM
>res.92BR025           
GHKARVLAEAMSKV-NN-TNIM
>sen.CMUO6             
SHKARVLAEAMSHA-SG-NTIM
>sen.IP8012601         
SHKARVLAEAMSSA-QQ-ANIM
>res.4_Poster637_      
SHKARVLAEAMSQV-TASTNIM
>sen.126               
GHKARVLAEAMSQV-TGSAAVM
>sen.129               
GHKARVLAEAMSQV-TSSATMM
>sen.14                
GHKARVLAEAMSQV-TPSATVM
>sen.26_Poster637_     
GHKARVLAEAMSQV-TSPANIM
>sen.3                 
SHKARILAEAMSQV-TGPANIM
>sen.32_2_Poster637_   
GHKARVLAEAMSQV-TGSATIM
>sen.32_Poster637_     
GHKARVLAEAMSQI-TGSATIM
>sen.IP7005281         
GHKARVLAEAMSQV-SG-AAIM
>sen.IP8017128         
SHKARVLAEAMSQV-QHT-NIM
>sen.36_Poster637_     
GHKARVLAEAMSQV-QNSNAIM
>sen.93UG059           
GHKARVLAEAMSQV-QQTS-IM
>sen.98BR004           
GHKARVLAEAMSQV-NNTN-IM
>sen.IP8012523         
GHKARVLAEAMSQV-QQTN-VM
>sen.IP8012907         
GHKARVLAEAMSQV-QQTN-IM
>sen.IP8012990         
SHKARVLAEAMSQV-QQPG-IM
>res.15                
GHKARVLAEAMSQA-NSSS-IM
>res.35_Poster637_     
SHKARVLAEAMSQA-QSSANMM
>res.98CN006           
SHKARVLAEAMSQT-NS-TILM
>res.dV370             
GHKARVLAEAMSQT-NS-ATIM
>res.23_Poster637_     
SHKARILAEAMSQA-NS-AAIM
>res.30                
GHKARVLAEAMSQA-TNSAAIM
>res.6_Poster637_      
GHKARVLAEAMSQA-TNATTIM
>res.V370A             
GHKARVLAEAMSQA-TNSATIM
>sen.27_Poster637_     
SHKARVLAEAMSQA-TNSATIM
>res.3_Poster637_      
SHKARVLAEAMSQA-NS-ATIM
>res.92UG029           
SHKARILAEAMSQA-QHTNI-M
>sen.IP7025314         
GHKARVLAEAMSQA-NS-AI-M
>res.ZB18              
SHKARVLAEAMSQA-NNTNILM
>sen.IP8013036         
SHKARVLAEAMSQA-NNSNVM-
>sen.IP7019098         
GHKARVLAEAMSQA-QQTAI-M
>sen.IP7023695         
SHKARVLAEAMSQA-QQGNI-M
>sen.IP8011210         
SHKARVLAEAMSQA-QQTTI-M
>sen.IP8011282         
SHKARVLAEAMSQA-QQASVM-
>res.38_33_Poster637_  
GHKARVLAEAMSQA-TSQAAMM
>res.38_34_Poster637_  
GHKARVLAEAMSQA-TSQAAIM
>res.38_35_Poster637_  
GHKARVLAEAMSQA-TSQATMM
>res.38_36_Poster637_  
GHKARVLAEAMSQA-TSQATIM
>res.38_37_Poster637_  
GHKARVLAEAMSQA-TSQGAMM
>res.38_38_Poster637_  
GHKARVLAEAMSQA-TSQGAIM
>res.38_39_Poster637_  
GHKARVLAEAMSQA-TSQGTMM
>res.38_40_Poster637_  
GHKARVLAEAMSQA-TSQGTIM
>res.38_41_Poster637_  
GHKARVLAEAMSQA-TSQTAMM
>res.38_42_Poster637_  
GHKARVLAEAMSQA-TSQTAIM
>res.38_43_Poster637_  
GHKARVLAEAMSQA-TSQTTMM
>res.38_44_Poster637_  
GHKARVLAEAMSQA-TSQTTIM
>res.38_45_Poster637_  
GHKARVLAEAMSQA-TSQSAMM
>res.38_46_Poster637_  
GHKARVLAEAMSQA-TSQSAIM
>res.38_47_Poster637_  
GHKARVLAEAMSQA-TSQSTMM
>res.38_48_Poster637_  
GHKARVLAEAMSQA-TSQSTIM
>res.125a              
GHKARVLAEAMSQA-TASNVIM
>res.24_Poster637_     
GHKARILAEAMSQA-TS-AAIM
>res.31_2_Poster637_   
GHKARVLAEAMSQA-STSNTVM
>res.31_3_Poster637_   
GHKARVLAEAMSQA-STSTTVM
>res.31_4_Poster637_   
GHKARVLAEAMSQA-STSTTIM
>res.31_5_Poster637_   
GHKARVLAEAMSQA-SASTTVM
>res.31_6_Poster637_   
GHKARVLAEAMSQA-SASTTIM
>res.38_30_Poster637_  
GHKARVLAEAMSQA-TSTSAIM
>res.31_Poster637_     
GHKARVLAEAMSQA-SASNTVM
>res.34_Poster637_     
SHKARVLAEAMSQA-TTPAAIM
>res.38_10_Poster637_  
GHKARVLAEAMSQA-TSPTAIM
>res.38_11_Poster637_  
GHKARVLAEAMSQA-TSPTTMM
>res.38_25_Poster637_  
GHKARVLAEAMSQA-TSTTAMM
>res.38_12_Poster637_  
GHKARVLAEAMSQA-TSPTTIM
>res.38_23_Poster637_  
GHKARVLAEAMSQA-TSTGTMM
>sen.BCFDIOUM          
SHKARVLAEAMSQA-SGN-TIM
>res.38_26_Poster637_  
GHKARVLAEAMSQA-TSTTAIM
>res.38_13_Poster637_  
GHKARVLAEAMSQA-TSPSAMM
>res.38_14_Poster637_  
GHKARVLAEAMSQA-TSPSAIM
>res.38_8_Poster637_   
GHKARVLAEAMSQA-TSPGTIM
>res.38_15_Poster637_  
GHKARVLAEAMSQA-TSPSTMM
>res.98TZ013           
SHKARVLAEAMSQT-TSTNILM
>res.38_16_Poster637_  
GHKARVLAEAMSQA-TSPSTIM
>res.38_3_Poster637_   
GHKARVLAEAMSQA-TSPATMM
>res.38_18_Poster637_  
GHKARVLAEAMSQA-TSTAAIM
>res.38_61_Poster637_  
GHKARVLAEAMSQA-TSKSAMM
>res.38_17_Poster637_  
GHKARVLAEAMSQA-TSTAAMM
>res.38_27_Poster637_  
GHKARVLAEAMSQA-TSTTTMM
>res.38_19_Poster637_  
GHKARVLAEAMSQA-TSTATMM
>res.38_20_Poster637_  
GHKARVLAEAMSQA-TSTATIM
>res.38_50_Poster637_  
GHKARVLAEAMSQA-TSKAAIM
>res.38_51_Poster637_  
GHKARVLAEAMSQA-TSKATMM
>res.38_59_Poster637_  
GHKARVLAEAMSQA-TSKTTMM
>res.38_28_Poster637_  
GHKARVLAEAMSQA-TSTTTIM
>res.38_21_Poster637_  
GHKARVLAEAMSQA-TSTGAMM
>res.38_5_Poster637_   
GHKARVLAEAMSQA-TSPGAMM
>res.38_22_Poster637_  
GHKARVLAEAMSQA-TSTGAIM
>res.38_53_Poster637_  
GHKARVLAEAMSQA-TSKGAMM
>res.38_29_Poster637_  
GHKARVLAEAMSQA-TSTSAMM
>res.38_4_Poster637_   
GHKARVLAEAMSQA-TSPATIM
>res.38_32_Poster637_  
GHKARVLAEAMSQA-TSTSTIM
>res.38_49_Poster637_  
GHKARVLAEAMSQA-TSKAAMM
>res.38_2_Poster637_   
GHKARVLAEAMSQA-TSPAAIM
>res.38_31_Poster637_  
GHKARVLAEAMSQA-TSTSTMM
>res.38_52_Poster637_  
GHKARVLAEAMSQA-TSKATIM
>res.38_54_Poster637_  
GHKARVLAEAMSQA-TSKGAIM
>res.38_55_Poster637_  
GHKARVLAEAMSQA-TSKGTMM
>res.38_56_Poster637_  
GHKARVLAEAMSQA-TSKGTIM
>res.38_60_Poster637_  
GHKARVLAEAMSQA-TSKTTIM
>res.38_62_Poster637_  
GHKARVLAEAMSQA-TSKSAIM
>res.38_57_Poster637_  
GHKARVLAEAMSQA-TSKTAMM
>res.38_58_Poster637_  
GHKARVLAEAMSQA-TSKTAIM
>res.38_6_Poster637_   
GHKARVLAEAMSQA-TSPGAIM
>res.38_7_Poster637_   
GHKARVLAEAMSQA-TSPGTMM
>res.38_63_Poster637_  
GHKARVLAEAMSQA-TSKSTMM
>res.38_64_Poster637_  
GHKARVLAEAMSQA-TSKSTIM
>res.38_24_Poster637_  
GHKARVLAEAMSQA-TSTGTIM
>res.38_9_Poster637_   
GHKARVLAEAMSQA-TSPTAMM
>res.38_Poster637_     
GHKARVLAEAMSQA-TSPAAMM
>res.A1F               
GHKARVLFEAMSQVTN-SATIM
>res.A1I               
GHKARVLIEAMSQVTN-SATIM
>res.A1L               
GHKARVLLEAMSQVTN-SATIM
>res.A1M               
GHKARVLMEAMSQVTN-SATIM
>res.A364V             
GHKARVLVEAMSQVTN-SATIM
>res.L231C             
GHKARVCAEAMSQVTN-SATIM
>res.L231F             
GHKARVFAEAMSQVTN-SATIM
>res.L231Y             
GHKARVYAEAMSQVTN-SATIM
