# Supplementary material for: Predicting Bevirimat resistance of HIV-1 from genotype
Source: BMC Bioinformatics. 2010 Jan 20;11:37. doi: 10.1186/1471-2105-11-37 (PMC3224585; doi:10.1186/1471-2105-11-37)
Supplement: Additional file 5 — Cleavage site predictions. Predictions are made with HIVcleave [31]. [file 1471-2105-11-37-S5.XLS]

## Sheet: Tabelle1
Isolate ID	G	H	K	A	R	V	L	A	E	A	M	S	Q	V	T	N	S	A	T	I	M		G	H	K	A	R	V	L	A	E	A	M	S	Q	V	T	N	S	A	T	I	M
22(Poster637)	0	0	0	0	0	0.68	1.75	0.11	0.64	0	1.78	0	0	0	0.06	0	0	0	0	0	0	12	0	0	0	0	0	0.68	1.75	0.11	0.64	0	1.43	0	0	0	0	0.05	0	0	0	0	0
32(Poster637)	0	0	0	0	0	0.68	1.75	0.11	0.64	0	1.46	0	0	0	0	0.09	0	0	0	0	0	8	0	0	0	0	0	0.68	1.75	0	0.85	0	0.42	0	0	0	0	0.03	0.17	0	0	0	0
32_2(Poster637)	0	0	0	0	0	0.68	1.75	0.11	0.64	0	1.78	0	0	0	0	0	0	0	0	0	0	125a	0	0	0	0	0	0.68	1.75	0.11	0.64	0	0.96	0	0	0	0	0	0	0	0	0	0
21(Poster637)	0	0	0	0	0	0.68	1.75	0.11	0.64	0	1.78	0	0	0	0.06	0	0	0	0	0	0	15	0	0	0	0	0	0.68	1.75	0.11	0.64	0	0.96	0	0	0	0	0	0	0	0	0	0
26(Poster637)	0	0	0	0	0	0.68	1.75	0.11	0.64	0	1.78	0	0	0	0.25	0	0	0	0	0	0	30	0	0	0	0	0	0.68	1.75	0.11	0.64	0	0.96	0	0	0	0	0	0	0	0	0	0
36(Poster637)	0	0	0	0	0	0.68	1.75	0.11	0.64	0	1.88	0	0	0	0.04	0	0	0	0	0	0	92UG029	0	0	0	0	0	0.57	1.5	0	0.49	0	1.15	0	0	0	0	0	0	0	0	0	0
20(Poster637)	0	0	0	0	0	0.68	1.75	0.11	0.68	0	1.2	0	0	0.31	0	0	0	0	0	0	0	ZB18	0	0	0	0	0	0.68	1.75	0.11	0.64	0	0.96	0	0	0	0	0.19	0	0	0	0	0
5(Poster637)	0	0	0	0	0	0.68	1.75	0.11	0.64	0	1.78	0	0	0	0.06	0	0	0	0	0	0	92BR025	0	0	0	0	0	0.68	1.75	0.11	0.64	0	0	0	0	0	0	0.25	0	0	0	0	0
5_2(Poster637)	0	0	0	0	0	0.68	1.75	0.11	0.68	0	1.2	0	0	0.31	0	0	0	0	0	0	0	98CN006	0	0	0	0	0	0.68	1.75	0.11	0.64	0	1.35	0	0	0	0	0.24	0	0	0	0	0
37(Poster637)	0	0	0	0	0	0.68	1.75	0.11	0.64	0	1.78	0	0	0	0.06	0	0	0	0	0	0	98TZ013	0	0	0	0	0	0.68	1.75	0.11	0.64	0	1.41	0	0	0	0.22	0	0	0	0	0	0
9(Poster637)	0	0	0	0	0	0.68	1.75	0.11	0.64	0	1.78	0	0	0	0.06	0	0	0	0	0	0	PA117	0	0	0	0	0	0.68	1.75	0.11	0.64	0	1.78	0	0	0	0.11	0	0	0	0	0	0
25(Poster637)	0	0	0	0	0	0.68	1.75	0.11	0.64	0	1.38	0	0	0	0	0.37	0	0	0	0	0	PA107	0	0	0	0	0	0.57	1.5	0	0.49	0	1.78	0	0	0	0.25	0	0	0	0	0	0
27(Poster637)	0	0	0	0	0	0.68	1.75	0.11	0.64	0	0.96	0	0	0	0	0	0	0	0	0	0	PA102	0	0	0	0	0	0.68	1.75	0.11	0.64	0	1.78	0	0	0	0.17	0	0	0	0	0	0
129	0	0	0	0	0	0.68	1.75	0.11	0.64	0	1.78	0	0	0	0	0	0	0	0	0	0	PA103	0	0	0	0	0	0.68	1.75	0.11	0.64	0	1.38	0	0	0	0	0.35	0	0	0	0	0
180	0	0	0	0	0	0.68	1.75	0.11	0.64	0	1.78	0	0	0	0.19	0	0	0	0	0	0	PA101	0	0	0	0	0	0.68	1.75	0.11	0.64	0	1.43	0	0	0	0	0.03	0	0	0	0	0
126	0	0	0	0	0	0.68	1.75	0.11	0.64	0	1.78	0	0	0	0	0	0	0	0	0	0	PA100	0	0	0	0	0	0.57	1.5	0	0.7	0	1.11	0.14	0	0	0	0	0	0	0	0	0
1	0	0	0	0	0	0.68	1.75	0.11	0.64	0	1.78	0	0	0	0.06	0	0	0	0	0	0	PA119	0	0	0	0	0	0.68	1.75	0.11	0.64	0	0.96	0	0	0	0	0	0	0	0	0	0
182	0	0	0	0	0	0.68	1.75	0.11	0.64	0	1.78	0	0	0	0.15	0	0	0	0	0	0	PA109	0	0	0	0	0	0.68	1.75	0.11	0.64	0	0.96	0	0	0	0	0	0	0	0	0	0
14	0	0	0	0	0	0.68	1.75	0.11	0.64	0	1.78	0	0	0	0.17	0	0	0	0	0	0	PA105	0	0	0	0	0	0.68	1.75	0.11	0.64	0	1.43	0	0	0	0	0	0	0	0	0	0
16	0	0	0	0	0	0.68	1.75	0.11	0.64	0	1.78	0	0	0	0.11	0	0	0	0	0	0	PA106	0	0	0	0	0	0.68	1.75	0	0.85	0	0.42	0	0	0	0	0.03	0.17	0	0	0	0
3	0	0	0	0	0	0.57	1.5	0	0.49	0	1.78	0	0	0	0.25	0	0	0	0	0	0	PA108	0	0	0	0	0	0.68	1.75	0.11	0.64	0	1.43	0	0	0	0	0.05	0	0	0	0	0
127a	0	0	0	0	0	0.68	1.75	0.11	0.64	0	1.43	0	0	0	0	0	0	0	0	0	0	PA111	0	0	0	0	0	0.68	1.75	0.11	0.64	0	0.96	0	0	0	0	0	0	0	0	0	0
4	0	0	0	0	0	0.68	1.75	0.11	0.64	0	1.43	0	0	0	0	0.03	0	0	0	0	0	PA114	0	0	0	0	0	0.68	1.75	0.11	0.64	0	0.96	0	0	0	0	0	0	0	0	0	0
24	0	0	0	0	0	0.68	1.75	0.11	0.64	0	1.38	0	0	0	0	0.35	0	0	0	0	0	12(Poster637)	0	0	0	0	0	0.57	1.5	0	0.49	0	1.78	0	0	0	0.06	0	0	0	0	0	0
10	0	0	0	0	0	0.57	1.5	0	0.7	0	1.11	0.14	0	0	0	0	0	0	0	0	0	39(Poster637)	0	0	0	0	0	0.57	1.5	0	0.49	0	1.78	0	0	0	0	0	0	0	0	0	0
93UG059	0	0	0	0	0	0.68	1.75	0.11	0.64	0	1.88	0	0	0	0	0	0	0	0	0	0	23(Poster637)	0	0	0	0	0	0.57	1.5	0	0.49	0	0.96	0	0	0	0	0	0.04	0	0	0	0
IP8017128	0	0	0	0	0	0.68	1.75	0.11	0.64	0	1.88	0.14	0	0	0	0	0	0	0	0	0	24(Poster637)	0	0	0	0	0	0.57	1.5	0	0.49	0	0.96	0	0	0	0	0	0	0	0	0	0
IP7023695	0	0	0	0	0	0.68	1.75	0.11	0.64	0	1.15	0	0	0	0	0	0	0	0	0	0	1(Poster637)	0	0	0	0	0	0.68	1.75	0	0.85	0	0.42	0	0	0	0	0	0.14	0	0	0	0
IP7019098	0	0	0	0	0	0.68	1.75	0.11	0.64	0	1.15	0	0	0	0	0	0	0	0	0	0	2(Poster637)	0	0	0	0	0	0.68	1.75	0.11	0.64	0	1.78	0	0	0	0.19	0	0	0	0	0	0
IP7027576	0	0	0	0	0	0.68	1.75	0.11	0.64	0	1.88	0	0	0	0.14	0	0	0	0	0	0	3(Poster637)	0	0	0	0	0	0.68	1.75	0.11	0.64	0	0.96	0	0	0	0	0	0.32	0	0	0	0
CMUO6	0	0	0	0	0	0.68	1.75	0.11	0.68	0	0.8	0	0	0	0	0.09	0	0	0	0	0	3_2(Poster637)	0	0	0	0	0	0.68	1.75	0.11	0.64	0	1	0	0	0	0	0	0	0	0	0	0
IP8012601	0	0	0	0	0	0.68	1.75	0.11	0.73	0	0.8	0	0	0	0	0	0	0	0	0	0	4(Poster637)	0	0	0	0	0	0.68	1.75	0.11	0.64	0	1.78	0	0	0	0.12	0.21	0	0	0	0	0
IP8012990	0	0	0	0	0	0.68	1.75	0.11	0.64	0	1.88	0	0.1	0	0	0	0	0	0	0	0	6(Poster637)	0	0	0	0	0	0.68	1.75	0.11	0.64	0	0.96	0	0	0	0	0	0.05	0	0	0	0
IP8012523	0	0	0	0	0	0.68	1.75	0.11	0.64	0	1.88	0	0	0	0	0	0	0	0	0	0	10(Poster637)	0	0	0	0	0	0.68	1.75	0.11	0.64	0	1.32	0	0	0	0	0.06	0.03	0	0	0	0
IP8011282	0	0	0	0	0	0.68	1.75	0.11	0.64	0	1.15	0	0	0	0	0	0.41	0	0	0	0	10_2(Poster637)	0	0	0	0	0	0.68	1.75	0.11	0.64	0	1.32	0	0	0	0	0.14	0.12	0	0	0	0
IP8011210	0	0	0	0	0	0.68	1.75	0.11	0.64	0	1.15	0	0	0	0	0	0	0	0	0	0	29(Poster637)	0	0	0	0	0	0.68	1.75	0.11	0.64	0	1.78	0	0	0	0	0	0	0	0	0	0
IP8012907	0	0	0	0	0	0.68	1.75	0.11	0.64	0	1.88	0	0	0	0	0	0	0	0	0	0	31(Poster637)	0	0	0	0	0	0.68	1.75	0.11	0.64	0	0.86	0	0	0	0	0	0.08	0	0	0	0
98BR004	0	0	0	0	0	0.68	1.75	0.11	0.64	0	1.38	0	0	0	0	0.16	0	0	0	0	0	31_2(Poster637)	0	0	0	0	0	0.68	1.75	0.11	0.64	0	0.86	0	0	0	0	0	0	0	0	0	0
IP8013036	0	0	0	0	0	0.68	1.75	0.11	0.64	0	0.96	0	0	0	0	0.23	0	0	0	0	0	31_3(Poster637)	0	0	0	0	0	0.68	1.75	0.11	0.64	0	0.86	0	0	0	0	0	0	0	0	0	0
IP7025314	0	0	0	0	0	0.68	1.75	0.11	0.64	0	0.96	0	0	0	0	0	0	0	0	0	0	31_4(Poster637)	0	0	0	0	0	0.68	1.75	0.11	0.64	0	0.86	0	0	0	0	0	0	0	0	0	0
IP7014712	0	0	0	0	0	0.57	1.5	0	0.49	0	1.26	0	0	0	0	0	0	0	0	0	0	31_5(Poster637)	0	0	0	0	0	0.68	1.75	0.11	0.64	0	0.86	0	0	0	0	0	0.1	0	0	0	0
BCF-DIOUM	0	0	0	0	0	0.68	1.75	0.11	0.64	0	0.86	0	0	0	0	0.01	0	0	0	0	0	31_6(Poster637)	0	0	0	0	0	0.68	1.75	0.11	0.64	0	0.86	0	0	0	0	0	0.1	0	0	0	0
IP7005281	0	0	0	0	0	0.68	1.75	0.11	0.64	0	1.45	0	0	0	0.1	0.46	0	0	0	0	0	33(Poster637)	0	0	0	0	0	0.68	1.75	0	0.78	0	0.82	0.86	0	0	0	0.09	0	0	0	0	0
PA116	0	0	0	0	0	0.68	1.75	0.11	0.64	0	1.78	0	0	0	0.15	0	0	0	0	0	0	34(Poster637)	0	0	0	0	0	0.68	1.75	0.11	0.64	0	0.96	0	0	0	0	0	0.02	0	0	0	0
PA110	0	0	0	0	0	0.68	1.75	0.11	0.64	0	1.78	0	0	0	0.19	0	0	0	0	0	0	35(Poster637)	0	0	0	0	0	0.68	1.75	0.11	0.64	0	1.15	0	0	0	0	0	0	0	0	0	0
PA113	0	0	0	0	0	0.68	1.75	0.11	0.64	0	1.78	0	0	0	0.06	0	0	0	0	0	0	38(Poster637)	0	0	0	0	0	0.68	1.75	0.11	0.64	0	0.96	0	0	0	0	0	0	0	0	0	0
PA104	0	0	0	0	0	0.68	1.75	0.11	0.64	0	1.78	0	0	0	0	0	0	0	0	0	0	38_2(Poster637)	0	0	0	0	0	0.68	1.75	0.11	0.64	0	0.96	0	0	0	0	0	0	0	0	0	0
																						38_3(Poster637)	0	0	0	0	0	0.68	1.75	0.11	0.64	0	0.96	0	0	0	0	0	0.2	0	0	0	0
T371A	0	0	0	0	0	0.68	1.75	0.11	0.64	0	1.3	0	0	0	0	0	0.14	0	0	0	0	38_4(Poster637)	0	0	0	0	0	0.68	1.75	0.11	0.64	0	0.96	0	0	0	0	0	0.1	0	0	0	0
Q369A	0	0	0	0	0	0.68	1.75	0.11	0.85	0	1.07	0	0	0.18	0	0	0	0	0	0	0	38_5(Poster637)	0	0	0	0	0	0.68	1.75	0.11	0.64	0	0.96	0	0	0	0	0	0.01	0	0	0	0
Q369H	0	0	0	0	0	0.68	1.75	0.11	0.68	0	1.2	0	0	0.31	0	0	0	0	0	0	0	38_6(Poster637)	0	0	0	0	0	0.68	1.75	0.11	0.64	0	0.96	0	0	0	0	0	0	0	0	0	0
L363M	0	0	0	0	0.01	0.51	1.71	0.33	0.74	0	1.78	0	0	0	0.06	0	0	0	0	0	0	38_7(Poster637)	0	0	0	0	0	0.68	1.75	0.11	0.64	0	0.96	0	0	0	0	0	0	0	0	0	0
																						38_8(Poster637)	0	0	0	0	0	0.68	1.75	0.11	0.64	0	0.96	0	0	0	0	0	0	0	0	0	0
																						38_9(Poster637)	0	0	0	0	0	0.68	1.75	0.11	0.64	0	0.96	0	0	0	0	0	0.11	0	0	0	0
																						38_10(Poster637)	0	0	0	0	0	0.68	1.75	0.11	0.64	0	0.96	0	0	0	0	0	0	0	0	0	0
						> 0,5																38_11(Poster637)	0	0	0	0	0	0.68	1.75	0.11	0.64	0	0.96	0	0	0	0	0	0.09	0	0	0	0
						> 0,6																38_12(Poster637)	0	0	0	0	0	0.68	1.75	0.11	0.64	0	0.96	0	0	0	0	0	0	0	0	0	0
						> 0,8																38_13(Poster637)	0	0	0	0	0	0.68	1.75	0.11	0.64	0	0.96	0	0	0	0	0	0.09	0	0	0	0
						> 1,0																38_14(Poster637)	0	0	0	0	0	0.68	1.75	0.11	0.64	0	0.96	0	0	0	0	0	0	0	0	0	0
																						38_15(Poster637)	0	0	0	0	0	0.68	1.75	0.11	0.64	0	0.96	0	0	0	0	0	0.53	0	0	0	0
																						38_16(Poster637)	0	0	0	0	0	0.68	1.75	0.11	0.64	0	0.96	0	0	0	0	0	0.43	0	0	0	0
																						38_17(Poster637)	0	0	0	0	0	0.68	1.75	0.11	0.64	0	0.96	0	0	0	0	0	0	0	0	0	0
																						38_18(Poster637)	0	0	0	0	0	0.68	1.75	0.11	0.64	0	0.96	0	0	0	0	0	0	0	0	0	0
																						38_19(Poster637)	0	0	0	0	0	0.68	1.75	0.11	0.64	0	0.96	0	0	0	0	0	0.02	0	0	0	0
																						38_20(Poster637)	0	0	0	0	0	0.68	1.75	0.11	0.64	0	0.96	0	0	0	0	0	0	0	0	0	0
																						38_21(Poster637)	0	0	0	0	0	0.68	1.75	0.11	0.64	0	0.96	0	0	0	0.04	0	0	0	0	0	0
																						38_22(Poster637)	0	0	0	0	0	0.68	1.75	0.11	0.64	0	0.96	0	0	0	0.04	0	0	0	0	0	0
																						38_23(Poster637)	0	0	0	0	0	0.68	1.75	0.11	0.64	0	0.96	0	0	0	0	0	0	0	0	0	0
																						38_24(Poster637)	0	0	0	0	0	0.68	1.75	0.11	0.64	0	0.96	0	0	0	0	0	0	0	0	0	0
																						38_25(Poster637)	0	0	0	0	0	0.68	1.75	0.11	0.64	0	0.96	0	0	0	0	0	0	0	0	0	0
																						38_26(Poster637)	0	0	0	0	0	0.68	1.75	0.11	0.64	0	0.96	0	0	0	0	0	0	0	0	0	0
																						38_27(Poster637)	0	0	0	0	0	0.68	1.75	0.11	0.64	0	0.96	0	0	0	0.15	0	0	0	0	0	0
																						38_28(Poster637)	0	0	0	0	0	0.68	1.75	0.11	0.64	0	0.96	0	0	0	0.15	0	0	0	0	0	0
																						38_29(Poster637)	0	0	0	0	0	0.68	1.75	0.11	0.64	0	0.96	0	0	0	0.21	0	0	0	0	0	0
																						38_30(Poster637)	0	0	0	0	0	0.68	1.75	0.11	0.64	0	0.96	0	0	0	0.21	0	0	0	0	0	0
																						38_31(Poster637)	0	0	0	0	0	0.68	1.75	0.11	0.64	0	0.96	0	0	0	0	0	0.34	0	0	0	0
																						38_32(Poster637)	0	0	0	0	0	0.68	1.75	0.11	0.64	0	0.96	0	0	0	0	0	0.24	0	0	0	0
																						38_33(Poster637)	0	0	0	0	0	0.68	1.75	0.11	0.64	0	0.96	0	0	0	0	0	0	0	0	0	0
																						38_34(Poster637)	0	0	0	0	0	0.68	1.75	0.11	0.64	0	0.96	0	0	0	0	0	0	0	0	0	0
																						38_35(Poster637)	0	0	0	0	0	0.68	1.75	0.11	0.64	0	0.96	0	0	0	0	0	0	0	0	0	0
																						38_36(Poster637)	0	0	0	0	0	0.68	1.75	0.11	0.64	0	0.96	0	0	0	0	0	0	0	0	0	0
																						38_37(Poster637)	0	0	0	0	0	0.68	1.75	0.11	0.64	0	0.96	0	0	0	0.19	0	0.13	0	0	0	0
																						38_38(Poster637)	0	0	0	0	0	0.68	1.75	0.11	0.64	0	0.96	0	0	0	0.19	0	0.01	0	0	0	0
																						38_39(Poster637)	0	0	0	0	0	0.68	1.75	0.11	0.64	0	0.96	0	0	0	0.12	0	0.04	0	0	0	0
																						38_40(Poster637)	0	0	0	0	0	0.68	1.75	0.11	0.64	0	0.96	0	0	0	0.12	0	0	0	0	0	0
																						38_41(Poster637)	0	0	0	0	0	0.68	1.75	0.11	0.64	0	0.96	0	0	0	0.03	0	0	0	0	0	0
																						38_42(Poster637)	0	0	0	0	0	0.68	1.75	0.11	0.64	0	0.96	0	0	0	0.03	0	0	0	0	0	0
																						38_43(Poster637)	0	0	0	0	0	0.68	1.75	0.11	0.64	0	0.96	0	0	0	0.19	0	0	0	0	0	0
																						38_44(Poster637)	0	0	0	0	0	0.68	1.75	0.11	0.64	0	0.96	0	0	0	0.19	0	0	0	0	0	0
																						38_45(Poster637)	0	0	0	0	0	0.68	1.75	0.11	0.64	0	0.96	0	0	0	0.38	0	0	0	0	0	0
																						38_46(Poster637)	0	0	0	0	0	0.68	1.75	0.11	0.64	0	0.96	0	0	0	0.38	0	0	0	0	0	0
																						38_47(Poster637)	0	0	0	0	0	0.68	1.75	0.11	0.64	0	0.96	0	0	0	0.09	0	0.39	0	0	0	0
																						38_48(Poster637)	0	0	0	0	0	0.68	1.75	0.11	0.64	0	0.96	0	0	0	0.09	0	0.29	0	0	0	0
																						38_49(Poster637)	0	0	0	0	0	0.68	1.75	0.11	0.64	0	0.96	0	0	0	0	0	0	0	0	0	0
																						38_50(Poster637)	0	0	0	0	0	0.68	1.75	0.11	0.64	0	0.96	0	0	0	0	0	0	0	0	0	0
																						38_51(Poster637)	0	0	0	0	0	0.68	1.75	0.11	0.64	0	0.96	0	0	0	0	0	0	0	0	0	0
																						38_52(Poster637)	0	0	0	0	0	0.68	1.75	0.11	0.64	0	0.96	0	0	0	0	0	0	0	0	0	0
																						38_53(Poster637)	0	0	0	0	0	0.68	1.75	0.11	0.64	0	0.96	0	0	0	0	0	0	0	0	0	0
																						38_54(Poster637)	0	0	0	0	0	0.68	1.75	0.11	0.64	0	0.96	0	0	0	0	0	0	0	0	0	0
																						38_55(Poster637)	0	0	0	0	0	0.68	1.75	0.11	0.64	0	0.96	0	0	0	0	0	0	0	0	0	0
																						38_56(Poster637)	0	0	0	0	0	0.68	1.75	0.11	0.64	0	0.96	0	0	0	0	0	0	0	0	0	0
																						38_57(Poster637)	0	0	0	0	0	0.68	1.75	0.11	0.64	0	0.96	0	0	0	0	0	0	0	0	0	0
																						38_58(Poster637)	0	0	0	0	0	0.68	1.75	0.11	0.64	0	0.96	0	0	0	0	0	0	0	0	0	0
																						38_59(Poster637)	0	0	0	0	0	0.68	1.75	0.11	0.64	0	0.96	0	0	0	0	0	0	0	0	0	0
																						38_60(Poster637)	0	0	0	0	0	0.68	1.75	0.11	0.64	0	0.96	0	0	0	0	0	0	0	0	0	0
																						38_61(Poster637)	0	0	0	0	0	0.68	1.75	0.11	0.64	0	0.96	0	0	0	0	0	0	0	0	0	0
																						38_62(Poster637)	0	0	0	0	0	0.68	1.75	0.11	0.64	0	0.96	0	0	0	0	0	0	0	0	0	0
																						38_63(Poster637)	0	0	0	0	0	0.68	1.75	0.11	0.64	0	0.96	0	0	0	0	0	0	0	0	0	0
																						38_64(Poster637)	0	0	0	0	0	0.68	1.75	0.11	0.64	0	0.96	0	0	0	0	0	0	0	0	0	0
																						dT371	0	0	0	0	0	0.68	1.75	0.11	0.64	0	1.38	0	0	0	0	0.29	0	0	0	0	0
																						dQ369	0	0	0	0	0	0.68	1.75	0.11	0.6	0.79	1.06	0	0	0	0	0	0	0	0	0	0
																						dV370	0	0	0	0	0	0.68	1.75	0.11	0.64	0	1.35	0	0	0	0	0	0	0	0	0	0
																						V370A	0	0	0	0	0	0.68	1.75	0.11	0.64	0	0.96	0	0	0	0	0	0	0	0	0	0
																						V370M	0	0	0	0	0	0.68	1.75	0.11	0.64	0	1.43	0	0	0	0	0	0	0	0	0	0
																						A364V	0	0	0	0	0.01	0.31	1.7	0.13	1.07	0	1.84	0	0	0	0.06	0	0	0	0	0	0
																						H226Y	0	0	0	0	0	0.68	1.75	0.11	0.64	0	1.78	0	0	0	0.06	0	0	0	0	0	0
																						L231F	0	0	0	0	0.01	0.65	1.54	0.26	0.91	0	1.78	0	0	0	0.06	0	0	0	0	0	0
																						L231M	0	0	0	0	0.01	0.51	1.71	0.33	0.74	0	1.78	0	0	0	0.06	0	0	0	0	0	0
																						L231C	0	0	0	0	0	0.15	1.11	0	0.39	0	1.78	0	0	0	0.06	0	0	0	0	0	0
																						L231Y	0	0	0	0	0.01	0.67	1.77	0.33	0.74	0	1.78	0	0	0	0.06	0	0	0	0	0	0
																						V230L/L231M	0	0	0	0	0.01	0.51	1.96	0.33	0.76	0	1.78	0	0	0	0.06	0	0	0	0	0	0
																						A1V	0	0	0	0	0.01	0.31	1.7	0.13	1.07	0	1.84	0	0	0	0.06	0	0	0	0	0	0
																						A1F	0	0	0	0	0	0	0.98	0.1	0.34	0	0.77	0	0	0	0.06	0	0	0	0	0	0
																						A1I	0	0	0	0	0.01	0.11	1.42	0.13	0.74	0	1.15	0	0	0	0.06	0	0	0	0	0	0
																						A1L	0	0	0	0	0	0.2	1.13	0.32	0.63	0	1.52	0	0	0	0.06	0	0	0	0	0	0
																						A1M	0	0	0	0	0.35	0.11	1.48	0.38	0.74	0	1.15	0	0	0	0.06	0	0	0	0	0	0
