# Supplementary material for: Predicting Bevirimat resistance of HIV-1 from genotype
Source: BMC Bioinformatics. 2010 Jan 20;11:37. doi: 10.1186/1471-2105-11-37 (PMC3224585; doi:10.1186/1471-2105-11-37)
Supplement: Additional file 6 — Shifted cleavage site probabilities. Probable HIV-protease cleavage sites are shown in bold [31]. The value represents the probability of protease cleavage. [file 1471-2105-11-37-S6.XLS]

## Sheet: Tabelle1
	ID	357	358	359	360	361	362	363	364	365	366	367	368	369	370	371	372	373	374	375	376	377
	wild type	G	H	K	A	R	V	L	A	E	A	M	S	Q	V	T	N	S	A	T	I	M
		0	0	0	0	0	0.68	1.75	0.11	0.64	0	1.78	0	0	0	0.06	0	0	0	0	0	0
	8	S	H	K	A	R	V	L	A	E	A	M	C	Q	A	-	N	S	T	T	V	M
		0	0	0	0	0	0.68	1.75	0	0.85	0	0.42	0	0	0	0	0.03	0.17	0	0	0	0
	1(Poster637)	G	H	K	A	R	V	L	A	E	A	M	C	Q	A	-	N	S	N	T	I	M
		0	0	0	0	0	0.68	1.75	0	0.85	0	0.42	0	0	0	0	0	0.14	0	0	0	0
	33(Poster637)	G	H	K	A	R	V	L	A	E	A	M	G	Q	M	T	N	T	A	T	I	M
		0	0	0	0	0	0.68	1.75	0	0.78	0	0.82	0.86	0	0	0	0.09	0	0	0	0	0
	dQ369	G	H	K	A	R	V	L	A	E	A	M	S	-	V	T	N	S	A	T	I	M
		0	0	0	0	0	0.68	1.75	0.11	0.6	0.79	1.06	0	0	0	0	0	0	0	0	0	0
	A364V	G	H	K	A	R	V	L	V	E	A	M	S	Q	V	T	N	S	A	T	I	M
		0	0	0	0	0.01	0.31	1.7	0.13	1.07	0	1.84	0	0	0	0.06	0	0	0	0	0	0
	L231F	G	H	K	A	R	V	F	A	E	A	M	S	Q	V	T	N	S	A	T	I	M
		0	0	0	0	0.01	0.65	1.54	0.26	0.91	0	1.78	0	0	0	0.06	0	0	0	0	0	0
	A1F	G	H	K	A	R	V	L	F	E	A	M	S	Q	V	T	N	S	A	T	I	M
		0	0	0	0	0	0	0.98	0.1	0.34	0	0.77	0	0	0	0.06	0	0	0	0	0	0
