# Supplementary material for: Predicting Bevirimat resistance of HIV-1 from genotype
Source: BMC Bioinformatics. 2010 Jan 20;11:37. doi: 10.1186/1471-2105-11-37 (PMC3224585; doi:10.1186/1471-2105-11-37)
Supplement: Additional file 7 — Secondary structure predictions. Predictions are made with JPred [43]. [file 1471-2105-11-37-S7.XLS]

## Sheet: Tabelle1
																						Helixlength	total value	Helixstrength
res3	8	_5	4	_P	6	3	7
	G	H	K	A	R	V	L	A	E	A	M	S	Q	A	T	S	K	G	A	I	M
					1	1	1	1	1	1	1	1	1									9	72	8
	9	9	9	6	7	9	9	9	9	9	8	7	5	3	7	8	8	8	8	9	9
res3	8	_8	_P	6	3	7
	G	H	K	A	R	V	L	A	E	A	M	S	Q	A	T	S	P	G	T	I	M
					1	1	1	1	1	1	1	1										8	59	7.375
	9	9	9	2	4	5	8	8	8	7	7	4	0	7	7	8	8	7	7	8	9
res3	8	_1	1	_P	6	3	7
	G	H	K	A	R	V	L	A	E	A	M	S	Q	A	T	S	P	T	T	M	M
					1	1	1	1	1	1	1	1										8	53	6.625
	9	9	9	7	4	6	8	8	8	8	7	4	2	6	7	8	8	7	7	8	9
res3	1	_4	_P	6	3	7
	G	H	K	A	R	V	L	A	E	A	M	S	Q	A	S	T	S	T	T	I	M
					1	1	1	1	1	1	1											7	50	7.14286
	9	9	9	5	7	8	8	8	8	7	4	3	6	7	7	7	7	7	8	9	9
res3	1	_2	_P	6	3	7
	G	H	K	A	R	V	L	A	E	A	M	S	Q	A	S	T	S	N	T	V	M
					1	1	1	1	1	1	1											7	50	7.14286
	9	9	9	5	7	8	8	8	8	7	4	3	6	7	7	7	7	7	8	9	9
res3	1	_6	_P	6	3	7
	G	H	K	A	R	V	L	A	E	A	M	S	Q	A	S	A	S	T	T	I	M
					1	1	1	1	1	1	1											7	50	7.14286
	9	9	9	5	7	8	8	8	8	7	4	3	6	7	7	7	7	7	8	9	9
res3	8	_3	3	_P	6	3	7
	G	H	K	A	R	V	L	A	E	A	M	S	Q	A	T	S	Q	A	A	M	M
					1	1	1	1	1	1	1	1	1	1			1	1				12	87	7.25
	9	9	9	6	7	9	9	9	9	9	9	9	8	6	1	3	2	1	4	9	9
res2	9	_P	6	3	7
	G	H	K	A	R	V	L	A	E	A	M	S	Q	V	T	N	S	A	A	I	M
					1	1	1	1	1	1	1	1	1									9	69	7.66667
	9	9	3	0	8	9	9	9	9	9	8	7	1	5	7	8	7	6	5	9	9
resdQ	3	6	9
	G	H	K	A	R	V	L	A	E	A	M	S	V	T	N	S	A	T	I	M
					1	1	1	1	1	1	1	1	1									9	58	6.44444
	9	9	9	6	6	8	8	8	7	7	5	6	3	2	6	8	8	8	9	9
res3	8	_5	4	_P	6	3	7
	G	H	K	A	R	V	L	A	E	A	M	S	Q	A	T	S	K	G	A	I	M
					1	1	1	1	1	1	1	1	1									9	72	8
	9	9	9	6	7	9	9	9	9	9	8	7	5	3	7	8	8	8	8	9	9
res3	8	_1	1	_P	6	3	7
	G	H	K	A	R	V	L	A	E	A	M	S	Q	A	T	S	P	T	T	M	M
					1	1	1	1	1	1	1	1										8	53	6.625
	9	9	9	7	4	6	8	8	8	8	7	4	2	6	7	8	8	7	7	8	9
res3	8	_8	_P	6	3	7
	G	H	K	A	R	V	L	A	E	A	M	S	Q	A	T	S	P	G	T	I	M
					1	1	1	1	1	1	1	1										8	51	6.375
	9	9	9	2	4	5	8	8	8	7	7	4	0	7	7	8	8	7	7	8	9
res3	1	_4	_P	6	3	7
	G	H	K	A	R	V	L	A	E	A	M	S	Q	A	S	T	S	T	T	I	M
					1	1	1	1	1	1	1											7	50	7.14286
	9	9	9	5	7	8	8	8	8	7	4	3	6	7	7	7	7	7	8	9	9
res3	1	_6	_P	6	3	7
	G	H	K	A	R	V	L	A	E	A	M	S	Q	A	S	A	S	T	T	I	M
					1	1	1	1	1	1	1											7	50	7.14286
	9	9	9	5	7	8	8	8	8	7	4	3	6	7	7	7	7	7	8	9	9
res3	8	_3	3	_P	6	3	7
	G	H	K	A	R	V	L	A	E	A	M	S	Q	A	T	S	Q	A	A	M	M
					1	1	1	1	1	1	1	1	1	1			1	1				12	87	7.25
	9	9	9	6	7	9	9	9	9	9	9	9	8	6	1	3	2	1	4	9	9
res3	1	_2	_P	6	3	7
	G	H	K	A	R	V	L	A	E	A	M	S	Q	A	S	T	S	N	T	V	M
					1	1	1	1	1	1	1											7	50	7.14286
	9	9	9	5	7	8	8	8	8	7	4	3	6	7	7	7	7	7	8	9	9
res2	9	_P	6	3	7
	G	H	K	A	R	V	L	A	E	A	M	S	Q	V	T	N	S	A	A	I	M
					1	1	1	1	1	1	1	1	1									9	69	7.66667
	9	9	3	0	8	9	9	9	9	9	8	7	1	5	7	8	7	6	5	9	9
resdQ	3	6	9
	G	H	K	A	R	V	L	A	E	A	M	S	V	T	N	S	A	T	I	M
					1	1	1	1	1	1	1	1	1									9	58	6.44444
	9	9	9	6	6	8	8	8	7	7	5	6	3	2	6	8	8	8	9	9
res3	8	_5	4	_P	6	3	7
	G	H	K	A	R	V	L	A	E	A	M	S	Q	A	T	S	K	G	A	I	M
					1	1	1	1	1	1	1	1	1									9	72	8
	9	9	9	6	7	9	9	9	9	9	8	7	5	3	7	8	8	8	8	9	9
res3	8	_8	_P	6	3	7
	G	H	K	A	R	V	L	A	E	A	M	S	Q	A	T	S	P	G	T	I	M
					1	1	1	1	1	1	1	1										8	51	6.375
	9	9	9	2	4	5	8	8	8	7	7	4	0	7	7	8	8	7	7	8	9
res3	8	_1	1	_P	6	3	7
	G	H	K	A	R	V	L	A	E	A	M	S	Q	A	T	S	P	T	T	M	M
					1	1	1	1	1	1	1	1										8	53	6.625
	9	9	9	7	4	6	8	8	8	8	7	4	2	6	7	8	8	7	7	8	9
res3	1	_6	_P	6	3	7
	G	H	K	A	R	V	L	A	E	A	M	S	Q	A	S	A	S	T	T	I	M
					1	1	1	1	1	1	1											7	50	7.14286
	9	9	9	5	7	8	8	8	8	7	4	3	6	7	7	7	7	7	8	9	9
res3	1	_4	_P	6	3	7
	G	H	K	A	R	V	L	A	E	A	M	S	Q	A	S	T	S	T	T	I	M
					1	1	1	1	1	1	1											7	50	7.14286
	9	9	9	5	7	8	8	8	8	7	4	3	6	7	7	7	7	7	8	9	9
res3	1	_2	_P	6	3	7
	G	H	K	A	R	V	L	A	E	A	M	S	Q	A	S	T	S	N	T	V	M
					1	1	1	1	1	1	1											7	50	7.14286
	9	9	9	5	7	8	8	8	8	7	4	3	6	7	7	7	7	7	8	9	9
res3	8	_3	3	_P	6	3	7
	G	H	K	A	R	V	L	A	E	A	M	S	Q	A	T	S	Q	A	A	M	M
					1	1	1	1	1	1	1	1	1	1			1	1				12	87	7.25
	9	9	9	6	7	9	9	9	9	9	9	9	8	6	1	3	2	1	4	9	9
resdQ	3	6	9
	G	H	K	A	R	V	L	A	E	A	M	S	V	T	N	S	A	T	I	M
					1	1	1	1	1	1	1	1	1									9	58	6.44444
	9	9	9	6	6	8	8	8	7	7	5	6	3	2	6	8	8	8	9	9
res2	9	_P	6	3	7
	G	H	K	A	R	V	L	A	E	A	M	S	Q	V	T	N	S	A	A	I	M
					1	1	1	1	1	1	1	1	1									9	69	7.66667
	9	9	3	0	8	9	9	9	9	9	8	7	1	5	7	8	7	6	5	9	9
res3	8	_5	4	_P	6	3	7
	G	H	K	A	R	V	L	A	E	A	M	S	Q	A	T	S	K	G	A	I	M
					1	1	1	1	1	1	1	1	1									9	72	8
	9	9	9	6	7	9	9	9	9	9	8	7	5	3	7	8	8	8	8	9	9
res3	8	_1	1	_P	6	3	7
	G	H	K	A	R	V	L	A	E	A	M	S	Q	A	T	S	P	T	T	M	M
					1	1	1	1	1	1	1	1										8	53	6.625
	9	9	9	7	4	6	8	8	8	8	7	4	2	6	7	8	8	7	7	8	9
res3	8	_8	_P	6	3	7
	G	H	K	A	R	V	L	A	E	A	M	S	Q	A	T	S	P	G	T	I	M
					1	1	1	1	1	1	1	1										8	51	6.375
	9	9	9	2	4	5	8	8	8	7	7	4	0	7	7	8	8	7	7	8	9
res3	1	_4	_P	6	3	7
	G	H	K	A	R	V	L	A	E	A	M	S	Q	A	S	T	S	T	T	I	M
					1	1	1	1	1	1	1											7	50	7.14286
	9	9	9	5	7	8	8	8	8	7	4	3	6	7	7	7	7	7	8	9	9
res3	1	_2	_P	6	3	7
	G	H	K	A	R	V	L	A	E	A	M	S	Q	A	S	T	S	N	T	V	M
					1	1	1	1	1	1	1											7	50	7.14286
	9	9	9	5	7	8	8	8	8	7	4	3	6	7	7	7	7	7	8	9	9
res3	1	_6	_P	6	3	7
	G	H	K	A	R	V	L	A	E	A	M	S	Q	A	S	A	S	T	T	I	M
					1	1	1	1	1	1	1											7	50	7.14286
	9	9	9	5	7	8	8	8	8	7	4	3	6	7	7	7	7	7	8	9	9
res3	8	_3	3	_P	6	3	7
	G	H	K	A	R	V	L	A	E	A	M	S	Q	A	T	S	Q	A	A	M	M
					1	1	1	1	1	1	1	1	1	1			1	1				12	87	7.25
	9	9	9	6	7	9	9	9	9	9	9	9	8	6	1	3	2	1	4	9	9
res2	9	_P	6	3	7
	G	H	K	A	R	V	L	A	E	A	M	S	Q	V	T	N	S	A	A	I	M
					1	1	1	1	1	1	1	1	1									9	69	7.66667
	9	9	3	0	8	9	9	9	9	9	8	7	1	5	7	8	7	6	5	9	9
resdQ	3	6	9
	G	H	K	A	R	V	L	A	E	A	M	S	V	T	N	S	A	T	I	M
					1	1	1	1	1	1	1	1	1									9	58	6.44444
	9	9	9	6	6	8	8	8	7	7	5	6	3	2	6	8	8	8	9	9
res3	8	_5	4	_P	6	3	7
	G	H	K	A	R	V	L	A	E	A	M	S	Q	A	T	S	K	G	A	I	M
					1	1	1	1	1	1	1	1	1									9	72	8
	9	9	9	6	7	9	9	9	9	9	8	7	5	3	7	8	8	8	8	9	9
res3	8	_1	1	_P	6	3	7
	G	H	K	A	R	V	L	A	E	A	M	S	Q	A	T	S	P	T	T	M	M
					1	1	1	1	1	1	1	1										8	53	6.625
	9	9	9	7	4	6	8	8	8	8	7	4	2	6	7	8	8	7	7	8	9
res3	1	_4	_P	6	3	7
	G	H	K	A	R	V	L	A	E	A	M	S	Q	A	S	T	S	T	T	I	M
					1	1	1	1	1	1	1											7	50	7.14286
	9	9	9	5	7	8	8	8	8	7	4	3	6	7	7	7	7	7	8	9	9
res3	8	_8	_P	6	3	7
	G	H	K	A	R	V	L	A	E	A	M	S	Q	A	T	S	P	G	T	I	M
					1	1	1	1	1	1	1	1										8	51	6.375
	9	9	9	2	4	5	8	8	8	7	7	4	0	7	7	8	8	7	7	8	9
res3	1	_6	_P	6	3	7
	G	H	K	A	R	V	L	A	E	A	M	S	Q	A	S	A	S	T	T	I	M
					1	1	1	1	1	1	1											7	50	7.14286
	9	9	9	5	7	8	8	8	8	7	4	3	6	7	7	7	7	7	8	9	9
res3	8	_3	3	_P	6	3	7
	G	H	K	A	R	V	L	A	E	A	M	S	Q	A	T	S	Q	A	A	M	M
					1	1	1	1	1	1	1	1	1	1			1	1				12	87	7.25
	9	9	9	6	7	9	9	9	9	9	9	9	8	6	1	3	2	1	4	9	9
res3	1	_2	_P	6	3	7
	G	H	K	A	R	V	L	A	E	A	M	S	Q	A	S	T	S	N	T	V	M
					1	1	1	1	1	1	1											7	50	7.14286
	9	9	9	5	7	8	8	8	8	7	4	3	6	7	7	7	7	7	8	9	9
res2	9	_P	6	3	7
	G	H	K	A	R	V	L	A	E	A	M	S	Q	V	T	N	S	A	A	I	M
					1	1	1	1	1	1	1	1	1									9	69	7.66667
	9	9	3	0	8	9	9	9	9	9	8	7	1	5	7	8	7	6	5	9	9
resdQ	3	6	9
	G	H	K	A	R	V	L	A	E	A	M	S	V	T	N	S	A	T	I	M
					1	1	1	1	1	1	1	1	1									9	58	6.44444
	9	9	9	6	6	8	8	8	7	7	5	6	3	2	6	8	8	8	9	9
res3	8	_2	8	_P	6	3	7
	G	H	K	A	R	V	L	A	E	A	M	S	Q	A	T	S	T	T	T	I	M
					1	1	1	1	1	1	1											7	51	7.28571
	9	9	9	5	7	8	8	8	8	7	5	2	6	7	7	7	7	5	3	7	9
sen1	2	7	a
	G	H	K	A	R	V	L	A	E	A	M	S	Q	M	T	N	S	A	T	A	M
					1	1	1	1	1	1	1	1	1	1								10	57	5.7
	9	9	8	2	0	1	6	8	9	9	9	8	7	0	0	4	7	8	4	6	9
res3	8	_3	6	_P	6	3	7
	G	H	K	A	R	V	L	A	E	A	M	S	Q	A	T	S	Q	A	T	I	M
					1	1	1	1	1	1	1	1	1									9	57	6.33333
	9	9	9	2	4	6	8	8	8	8	8	6	1	0	7	8	8	6	3	6	9
res9	8	T	Z0	1	3
	S	H	K	A	R	V	L	A	E	A	M	S	Q	T	T	S	T	N	I	L	M
					1	1	1	1	1	1	1											7	50	7.14286
	9	9	9	5	7	8	8	8	8	7	4	3	6	7	7	7	7	7	8	9	9
res9	8	CN	0	0	6
	S	H	K	A	R	V	L	A	E	A	M	S	Q	T	N	S	T	I	L	M
					1	1	1	1	1	1	1							E				7	8	1.14286
	9	9	4	1	0	0	1	2	2	2	1	2	7	7	7	3	0	0	0	9
res3	8	_2	6	_P	6	3	7
	G	H	K	A	R	V	L	A	E	A	M	S	Q	A	T	S	T	T	A	I	M
					1	1	1	1	1	1	1	1	1									9	34	3.77778
	9	9	9	3	1	2	6	7	6	6	5	1	0	8	8	8	6	0	0	0	9
res1	2	2	6	Y
	G	Y	K	A	R	V	L	A	E	A	M	S	Q	V	T	N	S	A	T	I	M
					1	1	1	1	1	1	1	1	1	1	1							11	86	7.81818
	9	9	7	0	5	7	8	9	9	9	9	9	9	7	5	3	8	8	4	6	9
res2	3	_P	6	3	7
	S	H	K	A	R	I	L	A	E	A	M	S	Q	A	N	S	A	A	I	M
					1	1	1	1	1	1	1	1	1									9	73	8.11111
	9	9	9	6	7	9	9	9	9	9	8	8	5	3	7	8	8	8	9	9
res3	8	_6	1	_P	6	3	7
	G	H	K	A	R	V	L	A	E	A	M	S	Q	A	T	S	K	S	A	M	M
					1	1	1	1	1	1	1	1	1									9	72	8
	9	9	9	6	7	9	9	9	9	9	8	7	5	3	7	8	8	8	8	9	9
res3	5	_P	6	3	7
	S	H	K	A	R	V	L	A	E	A	M	S	Q	A	Q	S	S	A	N	M	M
					1	1	1	1	1	1	1	1										8	60	7.5
	9	9	9	6	7	8	9	9	8	8	7	4	2	6	7	8	8	8	8	9	9
res3	8	_3	1	_P	6	3	7
	G	H	K	A	R	V	L	A	E	A	M	S	Q	A	T	S	T	S	T	M	M
					1	1	1	1	1	1	1											7	50	7.14286
	9	9	9	5	7	8	8	8	8	7	4	3	6	7	7	7	7	7	8	9	9
res3	8	_5	7	_P	6	3	7
	G	H	K	A	R	V	L	A	E	A	M	S	Q	A	T	S	K	T	A	M	M
					1	1	1	1	1	1	1	1	1									9	72	8
	9	9	9	6	7	9	9	9	9	9	8	7	5	3	7	8	8	8	8	9	9
res3	0
	G	H	K	A	R	V	L	A	E	A	M	S	Q	A	T	N	S	A	A	I	M
					1	1	1	1	1	1	1	1	1									9	67	7.44444
	9	9	9	5	7	8	9	9	9	9	8	6	2	4	7	7	8	8	8	9	9
res3	8	_1	6	_P	6	3	7
	G	H	K	A	R	V	L	A	E	A	M	S	Q	A	T	S	P	S	T	I	M
					1	1	1	1	1	1	1	1										8	47	5.875
	9	9	9	7	2	5	7	8	8	7	6	4	0	6	7	7	7	8	8	9	9
resL	2	3	1	F
	G	H	K	A	R	V	FA	E	A	M	S	Q	V	T	N	S	A	T	I	M
					1	1	1	1	1	1	1	1										8	66	8.25
	9	9	0	0	9	9	9	9	9	9	8	4	0	7	8	8	7	6	5	9	9
res3	8	_4	2	_P	6	3	7
	G	H	K	A	R	V	L	A	E	A	M	S	Q	A	T	S	Q	T	A	I	M
					1	1	1	1	1	1	1	1	1									9	72	8
	9	9	9	6	7	9	9	9	9	9	8	7	5	3	7	8	8	8	8	9	9
res3	8	_4	0	_P	6	3	7
	G	H	K	A	R	V	L	A	E	A	M	S	Q	A	T	S	Q	G	T	I	M
					1	1	1	1	1	1	1	1	1									9	74	8.22222
	9	9	9	6	7	9	9	9	9	9	9	8	5	3	6	8	8	8	7	5	8
res3	8	_3	9	_P	6	3	7
	G	H	K	A	R	V	L	A	E	A	M	S	Q	A	T	S	Q	G	T	M	M
					1	1	1	1	1	1	1	1	1									9	72	8
	9	9	9	6	7	9	9	9	9	9	8	7	5	3	7	8	8	8	8	9	9
res1	2	5	a
	G	H	K	A	R	V	L	A	E	A	M	S	Q	A	T	A	S	N	V	I	M
					1	1	1	1	1	1	1	1	1	1								10	70	7
	9	9	9	6	7	8	9	9	8	8	7	5	6	3	2	6	8	8	8	9	9
res1	0	_P	6	3	7
	G	H	K	A	R	V	L	A	E	A	M	S	Q	I	N	S	A	T	V	M
					1	1	1	1	1	1	1	1	1									9	73	8.11111
	9	9	9	6	7	9	9	9	9	9	8	8	5	3	7	8	8	8	9	9
res3	8	_5	9	_P	6	3	7
	G	H	K	A	R	V	L	A	E	A	M	S	Q	A	T	S	K	T	T	M	M
					1	1	1	1	1	1	1	1	1									9	72	8
	9	9	9	6	7	9	9	9	9	9	8	7	5	3	7	8	8	8	8	9	9
res3	8	_2	5	_P	6	3	7
	G	H	K	A	R	V	L	A	E	A	M	S	Q	A	T	S	T	T	A	M	M
					1	1	1	1	1	1	1	1										8	56	7
	9	9	9	2	4	6	8	8	8	8	8	6	0	2	4	6	7	6	3	6	9
resA	1	I
	G	H	K	A	R	V	L	I	E	A	M	S	Q	V	T	N	S	A	T	I	M
					1	1	1	1	1	1	1	1	1	1								10	72	7.2
	9	9	7	0	5	7	8	9	9	9	9	8	6	2	0	6	8	8	4	6	9
res9	2	BR	0	2	5
	G	H	K	A	R	V	L	A	E	A	M	S	K	V	N	N	T	N	I	M
					1	1	1	1	1	1	1	1	1									9	45	5
	9	9	7	2	1	4	7	8	8	7	6	4	0	6	8	8	8	8	9	9
res3	8	_5	1	_P	6	3	7
	G	H	K	A	R	V	L	A	E	A	M	S	Q	A	T	S	K	A	T	M	M
					1	1	1	1	1	1	1	1	1									9	72	8
	9	9	9	6	7	9	9	9	9	9	8	7	5	3	7	8	8	8	8	9	9
res3	8	_1	5	_P	6	3	7
	G	H	K	A	R	V	L	A	E	A	M	S	Q	A	T	S	P	S	T	M	M
					1	1	1	1	1	1	1											7	50	7.14286
	9	9	9	5	7	8	8	8	8	7	4	3	6	7	7	7	7	7	8	9	9
resA	1	F
	G	H	K	A	R	V	L	FE	A	M	S	Q	V	T	N	S	A	T	I	M
					1	1	1	1	1	1	1	1	1	1								10	59	5.9
	9	9	8	2	0	1	6	8	9	9	9	9	8	0	0	3	8	8	4	6	9
res3	8	_6	3	_P	6	3	7
	G	H	K	A	R	V	L	A	E	A	M	S	Q	A	T	S	K	S	T	M	M
					1	1	1	1	1	1	1	1	1									9	72	8
	9	9	9	6	7	9	9	9	9	9	8	7	5	3	7	8	8	8	8	9	9
res3	8	_6	_P	6	3	7
	G	H	K	A	R	V	L	A	E	A	M	S	Q	A	T	S	P	G	A	I	M
					1	1	1	1	1	1	1	1										8	59	7.375
	9	9	5	0	8	8	9	9	9	8	8	0	1	6	7	8	7	7	6	5	9
res9	2	UG	0	2	9
	S	H	K	A	R	I	L	A	E	A	M	S	Q	A	Q	1	T	N	I	M
					1	1	1	1	1	1	1	1										8	41	5.125
	9	9	5	4	4	6	7	7	7	6	4	0	0	7	7	7	8	8	9	9
res3	8	_1	3	_P	6	3	7
	G	H	K	A	R	V	L	A	E	A	M	S	Q	A	T	S	P	S	A	M	M
					1	1	1	1	1	1	1											7	50	7.14286
	9	9	9	5	7	8	8	8	8	7	4	3	6	7	7	7	7	7	8	9	9
res3	8	_4	1	_P	6	3	7
	G	H	K	A	R	V	L	A	E	A	M	S	Q	A	T	S	Q	T	A	M	M
					1	1	1	1	1	1	1	1	1									9	73	8.11111
	9	9	9	6	7	9	9	9	9	9	8	8	5	3	6	7	6	3	5	8	9
res3	8	_3	4	_P	6	3	7
	G	H	K	A	R	V	L	A	E	A	M	S	Q	A	T	S	Q	A	A	I	M
					1	1	1	1	1	1	1	1	1									9	38	4.22222
	9	9	8	2	0	0	5	7	7	7	6	5	1	0	0	8	7	4	0	1	9
res3	8	_9	_P	6	3	7
	G	H	K	A	R	V	L	A	E	A	M	S	Q	A	T	S	P	T	A	M	M
					1	1	1	1	1	1	1											7	50	7.14286
	9	9	9	5	7	8	8	8	8	7	4	3	6	7	7	7	7	7	8	9	9
res2	4	_P	6	3	7
	G	H	K	A	R	I	L	A	E	A	M	S	Q	A	T	S	A	A	I	M
					1	1	1	1	1	1	1	1	1	1								10	83	8.3
	9	9	9	6	7	9	9	9	9	9	9	9	8	5	3	7	7	5	8	9
res3	8	_2	2	_P	6	3	7
	G	H	K	A	R	V	L	A	E	A	M	S	Q	A	T	S	T	G	A	I	M
					1	1	1	1	1	1	1	1	1									9	26	2.88889
	9	9	8	1	0	0	4	6	5	6	4	1	0	7	8	8	7	4	0	1	9
resA	3	6	4	V
	G	H	K	A	R	V	L	V	E	A	M	S	Q	V	T	N	S	A	T	I	M
					1	1	1	1	1	1	1	1	1	1								10	62	6.2
	9	9	9	2	4	6	8	8	9	8	8	7	4	0	7	8	8	6	3	6	9
res3	8	_1	8	_P	6	3	7
	G	H	K	A	R	V	L	A	E	A	M	S	Q	A	T	S	T	A	A	I	M
					1	1	1	1	1	1	1	1	1	1								10	45	4.5
	9	9	9	2	4	5	7	8	7	7	6	1	0	0	0	8	7	4	0	5	9
res3	8	_4	4	_P	6	3	7
	G	H	K	A	R	V	L	A	E	A	M	S	Q	A	T	S	Q	T	T	I	M
					1	1	1	1	1	1	1											7	50	7.14286
	9	9	9	5	7	8	8	8	8	7	4	3	6	7	7	7	7	7	8	9	9
res3	_P	6	3	7
	S	H	K	A	R	V	L	A	E	A	M	S	Q	A	N	S	A	T	I	M
					1	1	1	1	1	1	1											7	60	8.57143
	9	9	0	0	9	9	9	9	9	8	7	0	4	7	8	7	4	0	1	9
res3	8	_3	_P	6	3	7
	G	H	K	A	R	V	L	A	E	A	M	S	Q	A	T	S	P	A	T	M	M
					1	1	1	1	1	1	1	1										8	53	6.625
	9	9	9	7	4	6	8	8	8	8	7	4	2	6	7	7	7	8	8	9	9
res3	8	_4	6	_P	6	3	7
	G	H	K	A	R	V	L	A	E	A	M	S	Q	A	T	S	Q	S	A	I	M
					1	1	1	1	1	1	1	1	1	1								10	83	8.3
	9	9	9	6	7	9	9	9	9	9	9	9	8	5	3	7	8	8	8	9	9
res3	8	_5	5	_P	6	3	7
	G	H	K	A	R	V	L	A	E	A	M	S	Q	A	T	S	K	G	T	M	M
					1	1	1	1	1	1	1	1	1									9	72	8
	9	9	9	6	7	9	9	9	9	9	8	7	5	3	7	8	8	8	8	9	9
res1	0	_2	_P	6	3	7
	G	H	K	A	R	V	L	A	E	A	M	S	Q	I	N	P	A	T	V	M
					1	1	1	1	1	1	1											7	38	5.42857
	9	9	9	2	3	5	7	7	6	6	4	1	6	8	7	7	5	2	8	9
res3	8	_5	6	_P	6	3	7
	G	H	K	A	R	V	L	A	E	A	M	S	Q	A	T	S	K	G	T	I	M
					1	1	1	1	1	1	1	1	1									9	74	8.22222
	9	9	9	6	7	9	9	9	9	9	9	8	5	3	6	8	8	8	7	5	8
res3	8	_2	3	_P	6	3	7
	G	H	K	A	R	V	L	A	E	A	M	S	Q	A	T	S	T	G	T	M	M
					1	1	1	1	1	1	1											7	50	7.14286
	9	9	9	5	7	8	8	8	8	7	4	3	6	7	7	7	7	7	8	9	9
res3	8	_2	_P	6	3	7
	G	H	K	A	R	V	L	A	E	A	M	S	Q	A	T	S	P	A	A	I	M
					1	1	1	1	1	1	1	1	1									9	58	6.44444
	9	9	9	2	4	6	8	8	9	8	8	7	0	3	7	8	8	5	0	1	9
res3	8	_5	2	_P	6	3	7
	G	H	K	A	R	V	L	A	E	A	M	S	Q	A	T	S	K	A	T	I	M
					1	1	1	1	1	1	1	1	1									9	57	6.33333
	9	9	9	2	4	6	8	8	8	8	8	6	1	0	7	8	8	6	3	6	9
res3	8	_7	_P	6	3	7
	G	H	K	A	R	V	L	A	E	A	M	S	Q	A	T	S	P	G	T	M	M
					1	1	1	1	1	1	1	1										8	54	6.75
	9	9	7	0	5	6	8	8	8	8	7	4	2	7	8	8	7	4	0	5	9
res3	8	_4	5	_P	6	3	7
	G	H	K	A	R	V	L	A	E	A	M	S	Q	A	T	S	Q	S	A	M	M
					1	1	1	1	1	1	1	1	1	1								10	83	8.3
	9	9	9	6	7	9	9	9	9	9	9	9	8	5	3	7	8	8	8	9	9
res3	8	_4	7	_P	6	3	7
	G	H	K	A	R	V	L	A	E	A	M	S	Q	A	T	S	Q	S	T	M	M
					1	1	1	1	1	1	1	1	1									9	72	8
	9	9	9	6	7	9	9	9	9	9	8	7	5	3	7	8	8	8	8	9	9
resA	1	M
	G	H	K	A	R	V	L	M	E	A	M	S	Q	V	T	N	S	A	T	I	M
					1	1	1	1	1	1	1	1	1	1	1							11	87	7.90909
	9	9	2	0	6	7	8	9	9	9	9	9	9	7	5	3	8	8	4	6	9
res3	8	_2	9	_P	6	3	7
	G	H	K	A	R	V	L	A	E	A	M	S	Q	A	T	S	T	S	A	M	M
					1	1	1	1	1	1	1											7	50	7.14286
	9	9	9	5	7	8	8	8	8	7	4	3	6	7	7	7	7	7	8	9	9
res1	5
	G	H	K	A	R	V	L	A	E	A	M	S	Q	A	N	S	S	S	I	M
					1	1	1	1	1	1	1											7	50	7.14286
	9	9	9	5	7	8	8	8	8	7	4	2	6	7	8	8	8	8	9	9
res3	8	_P	6	3	7
	G	H	K	A	R	V	L	A	E	A	M	S	Q	A	T	S	P	A	A	M	M
					1	1	1	1	1	1	1	1										8	62	7.75
	9	9	8	0	7	8	9	9	9	8	7	5	1	7	8	7	7	5	4	8	9
res3	8	_2	7	_P	6	3	7
	G	H	K	A	R	V	L	A	E	A	M	S	Q	A	T	S	T	T	T	M	M
					1	1	1	1	1	1	1	1										8	50	6.25
	9	9	9	2	4	6	8	8	8	8	8	0	0	5	8	8	7	5	0	5	9
res3	8	_4	3	_P	6	3	7
	G	H	K	A	R	V	L	A	E	A	M	S	Q	A	T	S	Q	T	T	M	M
					1	1	1	1	1	1	1	1	1									9	72	8
	9	9	9	6	7	9	9	9	9	9	8	7	5	3	7	8	8	8	8	9	9
resdV	3	7	0
	G	H	K	A	R	V	L	A	E	A	M	S	Q	T	N	S	A	T	I	M
					1	1	1	1	1	1	1											7	50	7.14286
	9	9	9	5	7	8	8	8	8	7	4	2	6	7	8	8	8	8	9	9
res3	8	_3	5	_P	6	3	7
	G	H	K	A	R	V	L	A	E	A	M	S	Q	A	T	S	Q	A	T	M	M
					1	1	1	1	1	1	1	1	1									9	72	8
	9	9	9	6	7	9	9	9	9	9	8	7	5	3	7	8	8	8	8	9	9
res3	8	_3	0	_P	6	3	7
	G	H	K	A	R	V	L	A	E	A	M	S	Q	A	T	S	T	S	A	I	M
					1	1	1	1	1	1	1	1	1									9	35	3.88889
	9	9	9	3	1	2	6	7	6	7	5	1	0	7	8	8	7	4	0	5	9
res3	8	_4	_P	6	3	7
	G	H	K	A	R	V	L	A	E	A	M	S	Q	A	T	S	P	A	T	I	M
					1	1	1	1	1	1	1	1	1									9	55	6.11111
	9	9	8	3	1	4	7	8	8	8	8	7	4	3	6	8	8	8	8	9	9
res6	_P	6	3	7
	G	H	K	A	R	V	L	A	E	A	M	S	Q	A	T	N	A	T	T	I	M
					1	1	1	1	1	1	1	1	1									9	44	4.88889
	9	9	9	7	2	4	7	8	7	7	6	3	0	5	7	8	7	6	4	6	9
resP	A	1	0	0
	S	H	K	A	R	I	L	A	E	A	M	C1	V	T	N	S	A	T	V	M
					1	1	1	1	1	1	1	1	1	1	1							11	68	6.18182
	9	9	2	0	6	7	8	9	8	8	7	7	5	3	0	6	8	7	3	3	9
res3	3	_P	6	3	7
	G	H	K	A	R	V	L	A	E	A	M	G	Q	M	T	N	T	A	T	I	M
					1	1	1	1	1	1	1	1	1									9	33	3.66667
	9	9	8	2	0	0	4	7	7	6	5	4	0	1	6	7	8	6	3	6	9
resZB1	8
	S	H	K	A	R	V	L	A	E	A	M	S	Q	A	N	N	T	N	I	L	M
					1	1	1	1	1	1	1	1							E			8	62	7.75
	9	9	0	0	7	8	9	9	8	8	8	5	0	7	8	8	5	0	0	0	7
res3	1	_5	_P	6	3	7
	G	H	K	A	R	V	L	A	E	A	M	S	Q	A	S	A	S	T	T	V	M
					1	1	1	1	1	1	1											7	50	7.14286
	9	9	9	5	7	8	8	8	8	7	4	3	6	7	7	7	7	7	8	9	9
res3	8	_2	4	_P	6	3	7
	G	H	K	A	R	V	L	A	E	A	M	S	Q	A	T	S	T	G	T	I	M
					1	1	1	1	1	1	1											7	51	7.28571
	9	9	9	5	7	8	8	8	8	7	5	3	6	8	7	7	7	7	6	5	8
res3	8	_4	9	_P	6	3	7
	G	H	K	A	R	V	L	A	E	A	M	S	Q	A	T	S	K	A	A	M	M
					1	1	1	1	1	1	1	1	1	1			1	1				12	87	7.25
	9	9	9	6	7	9	9	9	9	9	9	9	8	6	1	3	2	1	4	9	9
res1	2	_P	6	3	7
	S	H	K	A	R	I	L	A	E	A	M	S	Q	V	T	N	S	A	T	I	M
				1	1	1	1	1	1	1	1	1	1	1								11	65	5.90909
	9	9	2	1	6	7	8	9	9	8	8	6	3	0	0	7	8	8	7	8	9
resL	2	3	1	C
	G	H	K	A	R	V	CA	E	A	M	S	Q	V	T	N	S	A	T	I	M
					1	1	1	1	1	1	1	1	1									9	69	7.66667
	9	9	8	1	5	8	9	9	9	9	8	8	4	3	7	8	8	6	3	6	9
res3	4	_P	6	3	7
	S	H	K	A	R	V	L	A	E	A	M	S	Q	A	T	T	P	A	A	I	M
					1	1	1	1	1	1	1											7	34	4.85714
	9	9	7	5	3	4	6	7	6	5	3	1	4	7	7	7	7	8	8	9	9
res1	2
	G	H	K	A	R	V	L	A	E	A	M	S	Q	M	T	N	S	A	T	T	M
					1	1	1	1	1	1	1	1	1	1								10	57	5.7
	9	9	8	2	0	1	6	8	9	9	9	8	7	0	0	4	7	8	6	9	9
res3	8	_4	8	_P	6	3	7
	G	H	K	A	R	V	L	A	E	A	M	S	Q	A	T	S	Q	S	T	I	M
					1	1	1	1	1	1	1	1	1									9	58	6.44444
	9	9	9	6	7	8	9	8	8	8	7	2	1	4	6	7	8	7	8	9	9
res8
	S	H	K	A	R	V	L	A	E	A	M	CQ	A	N	S	T	T	V	M
					1	1	1	1	1	1	1	1										8	61	7.625
	9	9	9	6	7	8	9	9	8	8	7	5	2	7	8	8	8	8	9	9
res3	8	_6	2	_P	6	3	7
	G	H	K	A	R	V	L	A	E	A	M	S	Q	A	T	S	K	S	A	I	M
					1	1	1	1	1	1	1	1	1	1								10	83	8.3
	9	9	9	6	7	9	9	9	9	9	9	9	8	5	3	7	8	8	8	9	9
resA	1	L
	G	H	K	A	R	V	L	L	E	A	M	S	Q	V	T	N	S	A	T	I	M
					1	1	1	1	1	1	1	1	1									9	69	7.66667
	9	9	7	0	5	7	8	9	9	9	8	8	6	0	5	7	8	7	5	9	9
resL	2	3	1	Y
	G	H	K	A	R	V	YA	E	A	M	S	Q	V	T	N	S	A	T	I	M
					1	1	1	1	1	1	1	1	1	1	1							11	86	7.81818
	9	9	7	0	5	7	8	9	9	9	9	9	9	7	5	3	8	8	4	6	9
res3	8	_1	4	_P	6	3	7
	G	H	K	A	R	V	L	A	E	A	M	S	Q	A	T	S	P	S	A	I	M
					1	1	1	1	1	1	1											7	50	7.14286
	9	9	9	5	7	8	8	8	8	7	4	3	6	7	7	7	7	7	8	9	9
resV	3	7	0	M
	G	H	K	A	R	V	L	A	E	A	M	S	Q	M	T	N	S	A	T	I	M
					1	1	1	1	1	1	1	1	1	1								10	66	6.6
	9	9	8	3	1	5	8	8	9	9	9	9	8	0	0	3	8	8	4	6	9
res3	8	_5	3	_P	6	3	7
	G	H	K	A	R	V	L	A	E	A	M	S	Q	A	T	S	K	G	A	M	M
					1	1	1	1	1	1	1	1	1									9	72	8
	9	9	9	6	7	9	9	9	9	9	8	7	5	3	7	8	8	8	8	9	9
res3	8	_1	9	_P	6	3	7
	G	H	K	A	R	V	L	A	E	A	M	S	Q	A	T	S	T	A	T	M	M
					1	1	1	1	1	1	1	1	1									9	51	5.66667
	9	9	8	2	0	1	5	8	8	8	8	7	6	0	2	5	4	2	0	5	9
res3	1	_3	_P	6	3	7
	G	H	K	A	R	V	L	A	E	A	M	S	Q	A	S	T	S	T	T	V	M
					1	1	1	1	1	1	1											7	50	7.14286
	9	9	9	5	7	8	8	8	8	7	4	3	6	7	7	7	7	7	8	9	9
res3	8	_2	0	_P	6	3	7
	G	H	K	A	R	V	L	A	E	A	M	S	Q	A	T	S	T	A	T	I	M
					1	1	1	1	1	1	1	1	1	1								10	64	6.4
	9	9	8	3	1	5	8	8	9	9	9	8	7	0	0	4	8	7	1	5	9
res3	8	_2	1	_P	6	3	7
	G	H	K	A	R	V	L	A	E	A	M	S	Q	A	T	S	T	G	A	M	M
					1	1	1	1	1	1	1	1	1									9	58	6.44444
	9	9	9	6	7	8	9	8	8	8	7	2	1	4	6	7	8	7	8	9	9
res3	8	_1	7	_P	6	3	7
	G	H	K	A	R	V	L	A	E	A	M	S	Q	A	T	S	T	A	A	M	M
					1	1	1	1	1	1	1	1	1									9	34	3.77778
	9	9	8	2	0	0	4	7	7	6	6	4	0	7	8	8	6	0	0	4	9
res4	_P	6	3	7
	S	H	K	A	R	V	L	A	E	A	M	S	Q	V	T	A	S	T	N	I	M
					1	1	1	1	1	1	1	1	1									9	69	7.66667
	9	9	2	0	6	7	8	9	9	9	8	7	6	0	0	4	7	8	8	9	9
res3	8	_6	0	_P	6	3	7
	G	H	K	A	R	V	L	A	E	A	M	S	Q	A	T	S	K	T	T	I	M
					1	1	1	1	1	1	1	1										8	60	7.5
	9	9	9	6	7	8	9	9	8	8	7	4	2	6	7	8	8	8	8	9	9
res3	1	_P	6	3	7
	G	H	K	A	R	V	L	A	E	A	M	S	Q	A	S	A	S	N	T	V	M
					1	1	1	1	1	1	1											7	50	7.14286
	9	9	9	5	7	8	8	8	8	7	4	3	6	7	7	7	7	7	8	9	9
res3	8	_3	2	_P	6	3	7
	G	H	K	A	R	V	L	A	E	A	M	S	Q	A	T	S	T	S	T	I	M
					1	1	1	1	1	1	1											7	50	7.14286
	9	9	9	5	7	8	8	8	8	7	4	3	6	7	7	7	7	7	8	9	9
resV	2	3	0	L
	G	H	K	A	R	L	M	A	E	A	M	S	Q	V	T	N	S	A	T	I	M
					1	1	1	1	1	1	1	1	1	1								10	70	7
	9	9	9	7	3	6	8	8	9	9	9	9	9	0	0	4	8	8	2	5	9
resV	3	7	0	A
	G	H	K	A	R	V	L	A	E	A	M	S	Q	A	T	N	S	A	T	I	M
					1	1	1	1	1	1	1	1	1									9	61	6.77778
	9	9	9	7	1	8	9	9	9	9	8	6	2	4	7	8	8	6	5	9	9
res3	_2	_P	6	3	7
	S	H	K	A	R	V	L	A	E	A	M	S	Q	A	1	S	A	T	I	M
					1	1	1	1	1	1	1	1	1	1								10	83	8.3
	9	9	9	6	7	9	9	9	9	9	9	9	8	5	3	7	8	9	9	9
res3	9	_P	6	3	7
	S	H	K	A	R	I	L	A	E	A	M	S	Q	V	T	N	S	A	A	I	M
					1	1	1	1	1	1	1	1	1	1								10	64	6.4
	9	9	2	0	6	7	8	9	9	8	8	6	3	0	0	8	8	6	3	6	9
res3	8	_3	8	_P	6	3	7
	G	H	K	A	R	V	L	A	E	A	M	S	Q	A	T	S	Q	G	A	I	M
					1	1	1	1	1	1	1	1	1									9	72	8
	9	9	9	6	7	9	9	9	9	9	8	7	5	3	7	8	8	8	8	9	9
res1	_P	6	3	7
	G	H	K	A	R	V	L	A	E	A	M	CQ	A	N	S	N	T	I	M
					1	1	1	1	1	1	1	1										8	42	5.25
	9	9	7	1	2	4	5	7	7	7	6	4	2	7	8	8	6	3	6	9
res3	8	_5	_P	6	3	7
	G	H	K	A	R	V	L	A	E	A	M	S	Q	A	T	S	P	G	A	M	M
					1	1	1	1	1	1	1	1							E			8	42	5.25
	9	9	7	1	2	3	7	8	8	7	7	0	2	7	8	8	7	4	2	1	9
res3	8	_5	0	_P	6	3	7
	G	H	K	A	R	V	L	A	E	A	M	S	Q	A	T	S	K	A	A	I	M
					1	1	1	1	1	1	1	1	1									9	38	4.22222
	9	9	8	2	0	0	5	7	7	7	6	5	1	5	8	8	7	4	0	1	9
resdT	3	7	1
	G	H	K	A	R	V	L	A	E	A	M	S	Q	V	N	S	A	T	I	M
					1	1	1	1	1	1	1											7	50	7.14286
	9	9	9	5	7	8	8	8	8	7	4	2	6	7	8	8	8	8	9	9
res3	8	_3	7	_P	6	3	7
	G	H	K	A	R	V	L	A	E	A	M	S	Q	A	T	S	Q	G	A	M	M
					1	1	1	1	1	1	1	1	1									9	72	8
	9	9	9	6	7	9	9	9	9	9	8	7	5	3	7	8	8	8	8	9	9
res3	8	_6	4	_P	6	3	7
	G	H	K	A	R	V	L	A	E	A	M	S	Q	A	T	S	K	S	T	I	M
					1	1	1	1	1	1	1											7	50	7.14286
	9	9	9	5	7	8	8	8	8	7	4	3	6	7	7	7	7	7	8	9	9
res3	8	_1	0	_P	6	3	7
	G	H	K	A	R	V	L	A	E	A	M	S	Q	A	T	S	P	T	A	I	M
					1	1	1	1	1	1	1	1										8	57	7.125
	9	9	8	2	6	7	8	9	8	8	7	4	2	7	8	8	7	4	0	1	9
res3	8	_1	2	_P	6	3	7
	G	H	K	A	R	V	L	A	E	A	M	S	Q	A	T	S	P	T	T	I	M
					1	1	1	1	1	1	1	1	1									9	52	5.77778
	9	9	9	7	2	5	7	8	8	8	7	6	1	5	7	8	8	6	3	6	9
res2	_P	6	3	7
	G	H	K	A	R	V	L	A	E	A	M	S	Q	V	T	N	A	G	A	I	M
					1	1	1	1	1	1	1	1	1	1	1							11	70	6.36364
	9	9	8	3	1	5	8	8	9	9	9	8	7	4	2	4	7	8	4	6	9
res3	8	_5	8	_P	6	3	7
	G	H	K	A	R	V	L	A	E	A	M	S	Q	A	T	S	K	T	A	I	M
					1	1	1	1	1	1	1	1	1									9	72	8
	9	9	9	6	7	9	9	9	9	9	8	7	5	3	7	8	8	8	8	9	9
																						8.62416	59.5772	6.90059
																						1.30621	14.0468	1.1829

## Sheet: Tabelle2
senI	P	8	0	1	7	1	2	8
	S	H	K	A	R	V	L	A	E	A	M	S	Q	V	Q	1	T	N	I	M
					1	1	1	1	1	1	1	1	1									9	73	8.11
	9	9	0	0	7	9	9	9	9	9	8	8	5	0	3	6	8	9	9	9
senI	P	8	0	1	2	6	0	1
	S	H	K	A	R	V	L	A	E	A	M	S	S	A	Q	Q	A	N	I	M
					1	1	1	1	1	1	1	1	1									9	58	6.44
	9	9	9	6	7	8	9	8	8	8	7	2	1	4	7	7	8	8	9	9
senI	P	7	0	2	3	6	9	5
	S	H	K	A	R	V	L	A	E	A	M	S	Q	A	Q	Q	G	N	I	M
					1	1	1	1	1	1	1	1	1									9	74	8.22
	9	9	0	0	9	9	9	9	9	9	8	7	5	0	2	6	7	9	9	9
senBCFDI	OUM
	S	H	K	A	R	V	L	A	E	A	M	S	Q	A	S	G	N	T	I	M
					1	1	1	1	1	1	1	1	1	1								10	72	7.2
	9	9	9	6	7	8	9	9	8	8	8	5	6	4	3	7	8	7	6	9
senI	P	8	0	1	2	6	0	1
	S	H	K	A	R	V	L	A	E	A	M	S	S	A	Q	Q	A	N	I	M
					1	1	1	1	1	1	1	1	1									9	58	6.44
	9	9	9	6	7	8	9	8	8	8	7	2	1	4	7	7	8	8	9	9
senI	P	8	0	1	7	1	2	8
	S	H	K	A	R	V	L	A	E	A	M	S	Q	V	Q	1	T	N	I	M
					1	1	1	1	1	1	1	1	1									9	73	8.11
	9	9	0	0	7	9	9	9	9	9	8	8	5	0	3	6	8	9	9	9
senI	P	7	0	2	3	6	9	5
	S	H	K	A	R	V	L	A	E	A	M	S	Q	A	Q	Q	G	N	I	M
					1	1	1	1	1	1	1	1	1									9	74	8.22
	9	9	0	0	9	9	9	9	9	9	8	7	5	0	2	6	7	9	9	9
senBCFDI	OUM
	S	H	K	A	R	V	L	A	E	A	M	S	Q	A	S	G	N	T	I	M
					1	1	1	1	1	1	1	1	1	1								10	72	7.2
	9	9	9	6	7	8	9	9	8	8	8	5	6	4	3	7	8	7	6	9
senI	P	8	0	1	2	6	0	1
	S	H	K	A	R	V	L	A	E	A	M	S	S	A	Q	Q	A	N	I	M
					1	1	1	1	1	1	1	1	1									9	58	6.44
	9	9	9	6	7	8	9	8	8	8	7	2	1	4	7	7	8	8	9	9
senI	P	8	0	1	7	1	2	8
	S	H	K	A	R	V	L	A	E	A	M	S	Q	V	Q	1	T	N	I	M
					1	1	1	1	1	1	1	1	1									9	73	8.11
	9	9	0	0	7	9	9	9	9	9	8	8	5	0	3	6	8	9	9	9
senI	P	7	0	2	3	6	9	5
	S	H	K	A	R	V	L	A	E	A	M	S	Q	A	Q	Q	G	N	I	M
					1	1	1	1	1	1	1	1	1									9	74	8.22
	9	9	0	0	9	9	9	9	9	9	8	7	5	0	2	6	7	9	9	9
senBCFDI	OUM
	S	H	K	A	R	V	L	A	E	A	M	S	Q	A	S	G	N	T	I	M
					1	1	1	1	1	1	1	1	1	1								10	72	7.2
	9	9	9	6	7	8	9	9	8	8	8	5	6	4	3	7	8	7	6	9
senI	P	8	0	1	2	6	0	1
	S	H	K	A	R	V	L	A	E	A	M	S	S	A	Q	Q	A	N	I	M
					1	1	1	1	1	1	1	1	1									9	58	6.44
	9	9	9	6	7	8	9	8	8	8	7	2	1	4	7	7	8	8	9	9
senI	P	8	0	1	7	1	2	8
	S	H	K	A	R	V	L	A	E	A	M	S	Q	V	Q	1	T	N	I	M
					1	1	1	1	1	1	1	1	1									9	73	8.11
	9	9	0	0	7	9	9	9	9	9	8	8	5	0	3	6	8	9	9	9
senI	P	7	0	2	3	6	9	5
	S	H	K	A	R	V	L	A	E	A	M	S	Q	A	Q	Q	G	N	I	M
					1	1	1	1	1	1	1	1	1									9	74	8.22
	9	9	0	0	9	9	9	9	9	9	8	7	5	0	2	6	7	9	9	9
senBCFDI	OUM
	S	H	K	A	R	V	L	A	E	A	M	S	Q	A	S	G	N	T	I	M
					1	1	1	1	1	1	1	1	1	1								10	72	7.2
	9	9	9	6	7	8	9	9	8	8	8	5	6	4	3	7	8	7	6	9
senI	P	8	0	1	7	1	2	8
	S	H	K	A	R	V	L	A	E	A	M	S	Q	V	Q	1	T	N	I	M
					1	1	1	1	1	1	1	1	1									9	73	8.11
	9	9	0	0	7	9	9	9	9	9	8	8	5	0	3	6	8	9	9	9
senI	P	8	0	1	2	6	0	1
	S	H	K	A	R	V	L	A	E	A	M	S	S	A	Q	Q	A	N	I	M
					1	1	1	1	1	1	1	1	1									9	58	6.44
	9	9	9	6	7	8	9	8	8	8	7	2	1	4	7	7	8	8	9	9
senI	P	7	0	2	3	6	9	5
	S	H	K	A	R	V	L	A	E	A	M	S	Q	A	Q	Q	G	N	I	M
					1	1	1	1	1	1	1	1	1									9	74	8.22
	9	9	0	0	9	9	9	9	9	9	8	7	5	0	2	6	7	9	9	9
senI	P	8	0	1	1	2	8	2
	S	H	K	A	R	V	L	A	E	A	M	S	Q	A	Q	Q	A	S	V	M
					1	1	1	1	1	1	1	1	1									9	73	8.11
	9	9	9	6	7	9	9	9	9	9	8	8	5	3	7	8	8	8	9	9
sen2	6	_P	6	3	7
	G	H	K	A	R	V	L	A	E	A	M	S	Q	V	T	S	P	A	N	I	M
					1	1	1	1	1	1	1	1	1									9	57	6.33
	9	9	9	2	4	6	8	8	8	8	8	6	1	5	7	8	8	8	8	9	9
sen3	2	_2	_P	6	3	7
	G	H	K	A	R	V	L	A	E	A	M	S	Q	V	T	G	S	A	T	I	M
					1	1	1	1	1	1	1	1	1									9	66	7.33
	9	9	9	2	4	6	8	8	9	9	8	8	6	0	5	8	8	6	0	5	9
sen2	0	_P	6	3	7
	S	H	K	A	R	V	L	A	E	A	M	S	H	V	T	N	S	A	T	V	M
					1	1	1	1	1	1	1	1	1	1								10	75	7.5
	9	9	2	0	6	7	8	9	9	9	9	9	9	0	0	3	8	8	4	6	9
sen1	8	0
	G	H	K	A	R	V	L	A	E	A	M	S	Q	V	T	N	P	P	T	I	M
					1	1	1	1	1	1	1	1	1									9	55	6.11
	9	9	8	3	1	4	7	8	8	8	8	7	4	3	6	8	8	8	8	9	9
senQ	3	6	9	1
	G	H	K	A	R	V	L	A	E	A	M	S	H	V	T	N	S	A	T	I	M
					1	1	1	1	1	1	1	1	1	1	1							11	71	6.45
	9	9	9	2	4	6	8	8	9	9	9	8	7	3	0	6	8	7	3	6	9
sen2	5	_P	6	3	7
	G	H	K	A	R	V	L	A	E	A	M	S	Q	V	N	P	A	T	I	M
					1	1	1	1	1	1	1											7	59	8.43
	9	9	3	0	8	9	9	9	9	8	7	0	4	7	8	7	5	2	8	9
senCM	UO6
	S	H	K	A	R	V	L	A	E	A	M	S	H	A	S	G	N	T	I	M
					1	1	1	1	1	1	1											7	50	7.14
	9	9	9	5	7	8	8	8	8	7	4	2	6	7	8	8	8	8	9	9
senI	P	8	0	1	2	9	9	0
	S	H	K	A	R	V	L	A	E	A	M	S	Q	V	Q	Q	P	G	I	M
					1	1	1	1	1	1	1	1	1									9	73	8.11
	9	9	0	0	9	9	9	9	9	9	8	7	4	0	5	7	8	9	9	9
sen1	6
	G	H	K	A	R	V	L	A	E	A	M	S	Q	V	T	N	P	S	N	I	M
					1	1	1	1	1	1	1	1	1									9	37	4.11
	9	9	9	6	0	1	5	7	7	7	6	4	0	7	7	7	7	8	8	9	9
senQ	3	6	9	A
	G	H	K	A	R	V	L	A	E	A	M	S	A	V	T	N	S	A	T	I	M
					1	1	1	1	1	1	1	1	1	1	1							11	84	7.64
	9	9	9	2	4	6	8	9	9	9	9	9	9	7	5	4	8	8	4	4	9
senI	P	7	0	1	9	0	9	8
	G	H	K	A	R	V	L	A	E	A	M	S	Q	A	Q	Q	T	A	I	M
					1	1	1	1	1	1	1	1	1									9	68	7.56
	9	9	5	0	8	8	9	9	9	9	8	6	2	4	7	7	6	8	9	9
sen1	0
	N	1	K	A	R	I	L	A	E	A	M	C1	V	T	N	S	A	T	V	M
					1	1	1	1	1	1	1	1	1	1								10	73	7.3
	9	9	9	6	7	8	9	9	8	8	8	7	6	3	3	7	8	8	8	9	9
senI	P	8	0	1	1	2	1	0
	S	H	K	A	R	V	L	A	E	A	M	S	Q	A	Q	Q	T	T	I	M
					1	1	1	1	1	1	1	1	1									9	71	7.89
	9	9	0	0	9	9	9	9	9	9	8	7	2	4	7	7	4	1	8	9
sen1	2	9
	G	H	K	A	R	V	L	A	E	A	M	S	Q	V	T	S	S	A	T	M	M
					1	1	1	1	1	1	1	1	1									9	62	6.89
	9	9	9	2	4	6	8	8	9	8	8	7	4	3	6	8	8	8	8	9	9
senBCFDI	OUM
	S	H	K	A	R	V	L	A	E	A	M	S	Q	A	S	G	N	T	I	M
					1	1	1	1	1	1	1	1	1	1								10	72	7.2
	9	9	9	6	7	8	9	9	8	8	8	5	6	4	3	7	8	7	6	9
sen3	6	_P	6	3	7
	G	H	K	A	R	V	L	A	E	A	M	S	Q	V	Q	N	S	N	A	I	M
					1	1	1	1	1	1	1	1	1									9	59	6.56
	9	9	7	2	2	5	8	8	9	8	8	7	4	3	7	8	8	6	2	3	9
sen3	2	_P	6	3	7
	G	H	K	A	R	V	L	A	E	A	M	S	Q	I	T	G	S	A	T	I	M
					1	1	1	1	1	1	1	1	1									9	68	7.56
	9	9	5	3	7	9	9	9	9	9	8	6	2	4	7	8	8	6	5	9	9
sen5	_P	6	3	7
	G	H	K	A	R	V	L	A	E	A	M	S	Q	V	T	N	S	A	N	I	M
					1	1	1	1	1	1	1	1	1									9	75	8.33
	9	9	3	0	8	9	9	9	9	9	9	8	5	2	7	8	8	6	5	9	9
sen9	8	BR	0	0	4
	G	H	K	A	R	V	L	A	E	A	M	S	Q	V	N	N	T	N	I	M
					1	1	1	1	1	1	1	1	1									9	70	7.78
	9	9	3	0	8	9	9	9	9	9	8	7	2	4	7	8	8	8	9	9
senI	P	8	0	1	2	9	0	7
	G	H	K	A	R	V	L	A	E	A	M	S	Q	V	Q	Q	T	N	I	M
					1	1	1	1	1	1	1	1	1									9	76	8.44
	9	9	0	0	9	9	9	9	9	9	9	8	5	2	7	8	8	9	9	9
senI	P	7	0	0	5	2	8	1
	G	H	K	A	R	V	L	A	E	A	M	S	Q	V	S	G	A	A	I	M
					1	1	1	1	1	1	1	1	1	1								10	83	8.3
	9	9	9	6	7	9	9	9	9	9	9	9	8	5	3	7	8	9	9	9
sen3	7	_P	6	3	7
	S	H	K	A	R	V	L	A	E	A	M	S	Q	V	T	N	S	A	V	I	M
					1	1	1	1	1	1	1	1	1	1								10	77	7.7
	9	9	4	4	5	7	8	9	9	9	9	8	8	5	0	5	8	7	0	1	9
sen9	_P	6	3	7
	G	H	K	A	R	V	L	A	E	A	M	S	Q	V	T	N	S	A	N	V	M
					1	1	1	1	1	1	1	1	1									9	65	7.22
	9	9	8	0	8	9	9	9	9	8	8	5	0	7	8	8	7	6	5	9	9
sen2	1	_P	6	3	7
	G	H	K	A	R	V	L	A	E	A	M	S	Q	V	T	N	S	A	T	V	M
					1	1	1	1	1	1	1	1	1									9	77	8.56
	9	9	0	0	9	9	9	9	9	9	9	8	6	2	7	8	8	5	0	5	9
sen1	4
	G	H	K	A	R	V	L	A	E	A	M	S	Q	V	T	P	S	A	T	V	M
					1	1	1	1	1	1	1	1	1									9	34	3.78
	9	9	8	3	0	3	6	7	6	7	5	0	0	7	8	8	7	6	4	6	9
sen1	2	6
	G	H	K	A	R	V	L	A	E	A	M	S	Q	V	T	G	S	A	A	V	M
					1	1	1	1	1	1	1	1	1									9	68	7.56
	9	9	9	2	4	6	8	8	9	9	9	8	7	0	1	6	8	7	3	6	9
sen2	7	_P	6	3	7
	S	H	K	A	R	V	L	A	E	A	M	S	Q	A	T	N	S	A	T	I	M
					1	1	1	1	1	1	1	1	1									9	67	7.44
	9	9	0	0	9	9	9	9	9	9	8	5	0	7	8	8	8	6	3	6	9
sen3
	S	H	K	A	R	I	L	A	E	A	M	S	Q	V	T	G	P	A	N	I	M
					1	1	1	1	1	1	1	1										8	56	7
	9	9	2	0	6	7	8	8	8	8	7	4	2	6	7	7	7	8	8	9	9
sen5	_2	_P	6	3	7
	G	H	K	A	R	V	L	A	E	A	M	S	H	V	T	N	S	A	N	I	M
					1	1	1	1	1	1	1	1	1									9	67	7.44
	9	9	9	5	7	8	9	9	9	9	8	6	2	4	7	8	8	6	5	9	9
sen9	3	UG	0	5	9
	G	H	K	A	R	V	L	A	E	A	M	S	Q	V	Q	Q	T	S	I	M
					1	1	1	1	1	1	1	1	1	1								10	53	5.3
	9	9	8	2	0	1	6	8	8	9	8	7	6	0	0	4	7	9	9	9
senI	P	7	0	1	4	7	1	2
	G	H	K	A	R	I	L	A	E	A	M	S	Q	M	N	S	A	T	V	M
					1	1	1	1	1	1	1	1	1									9	73	8.11
	9	9	9	6	7	9	9	9	9	9	8	8	5	3	7	8	8	8	9	9
senI	P	8	0	1	3	0	3	6
	S	H	K	A	R	V	L	A	E	A	M	S	Q	A	N	N	S	N	V	M
					1	1	1	1	1	1	1	1										8	67	8.38
	9	9	0	0	9	9	9	9	9	9	8	5	0	6	8	8	8	8	9	9
sen2	2	_P	6	3	7
	G	H	K	A	R	V	L	A	E	A	M	S	Q	V	T	N	S	A	T	I	M
					1	1	1	1	1	1	1	1	1									9	67	7.44
	9	9	0	0	9	9	9	9	9	9	8	5	0	7	8	8	8	6	3	6	9
senI	P	8	0	1	2	5	2	3
	G	H	K	A	R	V	L	A	E	A	M	S	Q	V	Q	Q	T	N	V	M
					1	1	1	1	1	1	1	1	1	1	1							11	73	6.64
	9	9	8	3	1	5	8	8	9	9	9	9	8	7	0	2	7	9	9	9
senT	3	7	1	A
	G	H	K	A	R	V	L	A	E	A	M	S	Q	V	A	N	S	A	T	I	M
					1	1	1	1	1	1	1	1	1	1	1	1						12	78	6.5
	9	9	8	3	1	5	8	8	9	9	9	9	8	7	5	0	8	8	4	6	9
sen1	8	2
	G	H	K	A	R	V	L	A	E	A	M	S	Q	V	T	N	P	A	T	I	M
					1	1	1	1	1	1	1	1	1									9	75	8.33
	9	9	3	0	8	9	9	9	9	9	9	8	5	2	7	8	8	6	5	9	9
																						9.23214	67.625	7.34143
																						0.831014	9.81013	0.993624
